# Supplementary material for: Distinguishing Homokaryons and Heterokaryons in Medicinal Polypore Mushroom Wolfiporia cocos (Agaricomycetes) Based on Cultural and Genetic Characteristics
Source: Front Microbiol. 2021 Jan 25;11:596715. doi: 10.3389/fmicb.2020.596715 (PMC7868546; doi:10.3389/fmicb.2020.596715)
Supplement: Supplementary file 1 [file Data_Sheet_1.xlsx]

## Sheet: Table S1
Accession number	Conservation center	Original code	Origin	Accession number of NCBI
5.78	Hubei provincial hospital of Traditional Chinese Medicine		China	MW290327
Z1	Hubei provincial hospital of Traditional Chinese Medicine		China	MW290328
CGMCC 5.137	China General Microbiological Culture Collection Center		China	MW290329
CGMCC 5.157	China General Microbiological Culture Collection Center		China	MW290330
CGMCC 5.908	China General Microbiological Culture Collection Center		Fruiting body, Yunnan, China	MW290331
CGMCC 5.55	China General Microbiological Culture Collection Center	Poc-1	China	MW290332
CGMCC 5.545	China General Microbiological Culture Collection Center	5.78-1	China	MW290334
CGMCC 5.2216	China General Microbiological Culture Collection Center		Sclerotia, Hubei, China	MW290336
NBRC 30628	China General Microbiological Culture Collection Center	KCTC6480	Sclerotia, Kyoto, Japan	MW290333
28-1	Xixiang Edible Mushroom Institute		China	MW290335

## Sheet: Table S2
Primer name	Sequence	Annealing temperature
SSRF1	ACGGACAGTATACATAGTAGCAT	48℃
SSRF2	TCCTATAGAGATGAGAGCCCAA
SSRF5	GCAATCCCTGGAACCACGAC	52.5℃
SSRF6	CGAAAGCGATCAGTTCATCCTC
SSRF7	CAAGTACACTAGTCAAACGCATT	48℃
SSRF8	GTCCTCGGTAGTTACTAGCATC
SSRF9	TGTTATTACTCACAGGCACACT	50℃
SSRF10	TCGTGTCTGCAACCTACCTC
SSRF15	AGCAATAAGCCCAGTTAAGGAC	51℃
SSRF16	GAACTCGACCCTAACCTTGCAG
SSRF17	ATTCGTCTCGGCATAGGACA	51℃
SSRF18	TCTTTTGGAGTACCTTCGACCC
SSRF23	GACACGTATGCCACAATAGCTC	50℃
SSRF24	TGTGAAATTCATCCTCGGACA
SSRF25	AACTGTACATGTCAAACGGTC	48℃
SSRF26	CTTACAATGTCATCGGAAATCGG
SSRF27	TTTCCTGCCACGTTTCACAC	49℃
SSRF28	CATACGATTGGCTGATGCTT
SSRF29	GTGTGCCCATACTGTTCGTT	48℃
SSRF30	CTGTATCGAATACTGACGCTT
SSRF35	TAACTCCAGATGCCGACAAACGA	52℃
SSRF36	TTTCCGCTGTTGACTTACGTTG
SSRF37	ATGAGATTAAGTTGAACATGCCTT	48℃
SSRF38	CACCATGCCAAATACACATGC
SSRF39	CCATCATATACCACGTCTACACC	50℃
SSRF40	GTCAGTCTAACGCGATGTCC
SSRF41	ACATTCAGAGCCTATCATGACC	49℃
SSRF42	ACCATCGCCTTTTCATACGAG
SSRF43	GCTACGCATAACTGTTAGTCCA	49℃
SSRF44	GCTCCCAGTCAATAAGTAACGA
SSRF45	TTTTGCACTCTGATCGGGTT	49℃
SSRF46	AGCCATGACTTTACATTCCACA
SSRF51	CCATGTGAAGACAATCTATGCG	52℃
SSRF52	TCCTCGTCCTCCTCATCGACA
SSRF53	TTGAGCGTCCTCTTCTTCGTG	54℃
SSRF54	GCAGCGTTCGGCTTACCACA
SSRF55	CGTCTGGCTATCCACAAACTCG	53℃
SSRF56	CCTCACATTTTCCCGTGCGTA
SSRF59	CGAAAGCAACATCGCCACAG	52℃
SSRF60	CGTTCCTCCTCTTCGTCCTC
SSRF61	TCAGACTTGTATTCTCGACCT	48℃
SSRF62	CATACGTGATGTGAGACCCA
SSRF63	CGACCAGCCTATCAGGAC	49℃
SSRF64	ATGCCTCAAGTCTAAGATTCTCG
SSRF65	CTGAATACGTAACTGCGGTCT	50℃
SSRF66	GACACGCTAAGCAAGAACCAC
SSRF67	GCGCTAATCTACAAGGTCT	46℃
SSRF68	CAGTATTGGCTGTACCCT
SSRF69	TGGCACATCACTACGCAGA	49℃
SSRF70	TATTGCCAATGAAATGCCCAA
SSRF71	TTGTCCTCCTCGTCCGTC	50℃
SSRF72	GACAACGCTAGACCCGAT
SSRF73	CTACAATGCTCCCGTAGTCG	50℃
SSRF74	GATTTGGCCCATCAAACCG
SSRF75	ACAATATGATGAGAACGACCC	48℃
SSRF76	CTCCTTGTAGAACTCCCGAT
SSRF77	CATCAACATCGACCCACT	46℃
SSRF78	TACAGCATCTTCTGGCATT
SSRF79	TAAACGTTACCACTGTGCTAC	48℃
SSRF80	ACTTTGTATTCTCGGCGTTG
SSRF81	GCCTCCACCTTCACACGA	51℃
SSRF82	CTTGTTGTAATTGCGCTCCC
SSRF83	GGATGCCCATAGTATCTAGC	48℃
SSRF84	TAGGTACCATAGGCCCAC
SSRF85	GTGACGATCTATACTGGCATC	48℃
SSRF86	CCGTCGTCTAGAAATGCAA
SSRF87	TAACAAGAGACCAACGTGCT	—
SSRF88	CATTTTACACATAATGTCCGAT
SSRF89	GTAACGAAGCTCCCAAACGAT	51℃
SSRF90	GCTCTCCGTTCGTCTAAGCA
SSRF91	CGGCATCTCATCGTTTTCGG	50℃
SSRF92	AGGTAGATTCCAGCTTCGTC
SSRF93	TTCTTCCCTGCGAGCTTG	50℃
SSRF94	CTACCCCTCCTTCTGTAGTCA
SSRF95	GACAACGATAACGCCGAT	49℃
SSRF96	CTCCACCGTGTCATCCCA
SSRF97	TCATTTCTGCAGTAGCCACTC	49℃
SSRF98	AAGACGGTTGACCATAAGCA
SSRF99	CATGTGAACGAGCTAACCGAA	49℃
SSRF100	TAGATCGACCTGCATCCG

## Sheet: Table S3
ID	SSR nr.	SSR type	SSR	size	start	end
scaffold4_59.3	1	p3	(CGC)5	15	10688	10702
scaffold15_33.0	1	p1	(C)12	12	1355	1366
scaffold18_57.1	1	p3	(CGT)5	15	1320	1334
scaffold18_57.1	2	p3	(CAG)7	21	7427	7447
scaffold18_57.1	3	p3	(CAA)6	18	14354	14371
scaffold33_59.4	1	p2	(AG)7	14	47	60
scaffold35_58.3	1	c	(TCA)5tt(ATC)6	35	3593	3627
scaffold39_36.2	1	p3	(GGT)5	15	860	874
scaffold44_57.1	1	p2	(AT)7	14	1551	1564
scaffold47_59.2	1	p1	(T)11	11	27754	27764
scaffold49_58.9	1	p4	(GTGC)6	24	9197	9220
scaffold53_57.3	1	p3	(TCA)7	21	16213	16233
scaffold64_40.3	1	p3	(GAA)5	15	1711	1725
scaffold88_31.8	1	p2	(CT)8	16	8210	8225
scaffold90_59.0	1	p1	(C)11	11	4456	4466
scaffold100_59.3	1	p2	(AG)8	16	17547	17562
scaffold100_59.3	2	p3	(CGT)10	30	20411	20440
scaffold113_58.9	1	p6	(ACCAGC)5	30	5758	5787
scaffold117_50.8	1	c	(CT)6tcttcagttctcgggcgaccctgcgccacccccgcgcnnnnnnnnnnnnnnnnnnnnnnnnnnnnnnnnnnnnnnnnnnnnnnnt(GC)6	109	7769	7877
scaffold137_58.9	1	p3	(CGG)5	15	4392	4406
scaffold137_58.9	2	p3	(GCA)5	15	18389	18403
scaffold141_58.7	1	p1	(C)11	11	10652	10662
scaffold142_59.0	1	p3	(CGC)5	15	13765	13779
scaffold157_57.7	1	p1	(G)14	14	7441	7454
scaffold161_54.7	1	p2	(GA)6	12	3623	3634
scaffold170_57.8	1	p1	(G)10	10	8845	8854
scaffold178_34.8	1	p1	(G)16	16	19189	19204
scaffold182_58.3	1	p3	(CAC)5	15	654	668
scaffold182_58.3	2	p3	(CAG)6	18	15908	15925
scaffold182_58.3	3	p3	(GCA)5	15	16363	16377
scaffold198_37.9	1	p2	(TC)6	12	6608	6619
scaffold200_60.4	1	p2	(AG)6	12	2616	2627
scaffold202_56.6	1	p2	(AT)10	20	12229	12248
scaffold207_57.9	1	p2	(GT)12	24	6934	6957
scaffold210_57.4	1	p3	(TCC)5	15	8205	8219
scaffold212_35.5	1	p6	(TGAACC)7	42	1977	2018
scaffold220_57.8	1	p2	(AT)6	12	2525	2536
scaffold228_55.2	1	p1	(G)20	20	1652	1671
scaffold237_54.3	1	p2	(CT)10	20	2110	2129
scaffold238_59.3	1	p3	(GGC)5	15	42792	42806
scaffold239_34.0	1	p2	(GA)6	12	9401	9412
scaffold248_30.4	1	p1	(A)19	19	413	431
scaffold255_54.5	1	p3	(TGC)6	18	8720	8737
scaffold255_54.5	2	p3	(GGC)5	15	9152	9166
scaffold255_54.5	3	p2	(GC)6	12	13004	13015
scaffold256_59.1	1	p2	(TC)7	14	14059	14072
scaffold275_58.3	1	p5	(AGCCA)5	25	10663	10687
scaffold278_59.9	1	p3	(CGT)6	18	4959	4976
scaffold291_58.9	1	p3	(ACG)6	18	42087	42104
scaffold296_46.4	1	p3	(CGG)5	15	9639	9653
scaffold301_53.3	1	p3	(GGA)5	15	9202	9216
scaffold317_56.8	1	p1	(G)10	10	1329	1338
scaffold320_62.4	1	p2	(GC)6	12	9503	9514
scaffold322_56.3	1	p3	(TCA)7	21	3561	3581
scaffold342_58.6	1	p3	(GCA)8	24	49207	49230
scaffold342_58.6	2	p3	(AAG)8	24	58760	58783
scaffold358_56.4	1	p3	(CCT)5	15	7740	7754
scaffold358_56.4	2	p1	(A)10	10	8262	8271
scaffold367_59.1	1	p2	(AG)22	44	1051	1094
scaffold383_61.0	1	c	(AG)7aagcatttattacacgagtgcccc(AG)10	58	1021	1078
scaffold419_59.6	1	p5	(AAAAT)6	30	4658	4687
scaffold421_58.6	1	p2	(CA)6	12	22337	22348
scaffold421_58.6	2	p2	(CA)6	12	22504	22515
scaffold430_57.2	1	p2	(CG)6	12	10877	10888
scaffold439_32.7	1	p1	(C)10	10	588	597
scaffold449_57.0	1	p2	(AT)6	12	1124	1135
scaffold450_58.6	1	p3	(CCA)5	15	6755	6769
scaffold452_58.5	1	p2	(TA)6	12	10274	10285
scaffold462_57.9	1	p3	(GAC)5	15	14224	14238
scaffold474_58.6	1	p1	(A)10	10	11305	11314
scaffold481_64.9	1	c	(CAG)5cccccgcaccgcccacgcgtgcaccaccccgg(CGA)5	62	4934	4995
scaffold495_38.0	1	p1	(C)10	10	4851	4860
scaffold501_58.5	1	p2	(AG)7	14	17863	17876
scaffold511_60.0	1	p3	(GGA)5	15	2961	2975
scaffold511_60.0	2	p3	(CGG)5	15	4844	4858
scaffold520_56.5	1	p2	(CG)6	12	3257	3268
scaffold536_34.2	1	p1	(C)10	10	566	575
scaffold547_38.6	1	p3	(CGA)6	18	31027	31044
scaffold560_33.9	1	p3	(CCG)5	15	93	107
scaffold562_56.6	1	p3	(GCG)5	15	7119	7133
scaffold562_56.6	2	p2	(GT)6	12	16998	17009
scaffold564_50.4	1	p3	(GCA)6	18	73	90
scaffold570_39.2	1	p2	(AG)6	12	2889	2900
scaffold579_57.8	1	p3	(GAG)5	15	18883	18897
scaffold584_32.6	1	p1	(A)12	12	36	47
scaffold587_57.9	1	p1	(C)13	13	1680	1692
scaffold587_57.9	2	p1	(G)10	10	2934	2943
scaffold593_31.4	1	p1	(C)11	11	12465	12475
scaffold597_60.2	1	p2	(AG)6	12	27531	27542
scaffold609_58.5	1	c	(G)10a(G)10	21	991	1011
scaffold609_58.5	2	p3	(AGA)5	15	33088	33102
scaffold609_58.5	3	p3	(CTG)5	15	33445	33459
scaffold625_55.6	1	p2	(AG)6	12	2893	2904
scaffold629_60.2	1	p2	(CT)6	12	285	296
scaffold640_60.4	1	p1	(A)10	10	31897	31906
scaffold665_60.8	1	p2	(AG)6	12	3212	3223
scaffold668_59.2	1	p1	(A)10	10	3960	3969
scaffold687_49.7	1	p2	(TC)8	16	10863	10878
scaffold690_59.6	1	p1	(A)10	10	7997	8006
scaffold697_59.6	1	p2	(GA)6	12	4322	4333
scaffold700_44.2	1	p3	(TGG)5	15	5472	5486
scaffold708_57.9	1	p2	(CG)6	12	6068	6079
scaffold714_57.7	1	p2	(TC)21	42	5554	5595
scaffold723_36.6	1	p2	(AT)9	18	2733	2750
scaffold727_59.1	1	p3	(CTT)5	15	4073	4087
scaffold727_59.1	2	p3	(TTC)5	15	5301	5315
scaffold755_34.8	1	p2	(AT)11	22	1186	1207
scaffold761_56.9	1	p3	(GGC)10	30	396	425
scaffold761_56.9	2	p3	(GTC)6	18	5166	5183
scaffold761_56.9	3	p3	(GTC)6	18	5285	5302
scaffold764_58.6	1	p3	(GCT)6	18	2531	2548
scaffold770_69.8	1	p2	(AG)7	14	1241	1254
scaffold771_58.4	1	p3	(GTG)7	21	3526	3546
scaffold781_55.8	1	p3	(GTT)5	15	9286	9300
scaffold781_55.8	2	p3	(GTT)5	15	9703	9717
scaffold781_55.8	3	p3	(TGT)9	27	10386	10412
scaffold792_26.8	1	p2	(TC)6	12	2551	2562
scaffold805_59.9	1	p2	(GA)8	16	4231	4246
scaffold840_46.8	1	p4	(TGCG)7	28	573	600
scaffold842_56.2	1	c	(GC)7cgagatgtccgtggtnacacacaggccgagtagtaaatgggggcag(GC)7	74	1625	1698
scaffold852_59.7	1	p3	(CGG)5	15	2960	2974
scaffold852_59.7	2	p2	(CG)6	12	16748	16759
scaffold880_57.9	1	p3	(GCC)5	15	56683	56697
scaffold886_55.7	1	p2	(TC)6	12	21590	21601
scaffold888_54.8	1	p1	(G)10	10	23268	23277
scaffold900_37.2	1	p3	(CCT)5	15	993	1007
scaffold918_59.8	1	p2	(GC)6	12	8809	8820
scaffold927_58.1	1	p1	(T)12	12	2746	2757
scaffold927_58.1	2	p1	(T)10	10	2911	2920
scaffold929_59.6	1	p3	(GTG)5	15	11576	11590
scaffold929_59.6	2	p2	(GC)6	12	11822	11833
scaffold929_59.6	3	p2	(GC)6	12	51601	51612
scaffold930_59.7	1	p2	(AT)7	14	5071	5084
scaffold945_58.3	1	p2	(TC)6	12	351	362
scaffold946_59.0	1	p3	(GGA)9	27	9558	9584
scaffold946_59.0	2	p2	(GC)6	12	25740	25751
scaffold946_59.0	3	p4	(GCTG)5	20	43353	43372
scaffold946_59.0	4	p3	(ACG)5	15	73200	73214
scaffold956_57.3	1	p3	(GCC)5	15	3516	3530
scaffold962_62.4	1	p2	(AG)10	20	1494	1513
scaffold968_30.6	1	p3	(GAA)5	15	1300	1314
scaffold973_59.6	1	p1	(G)12	12	8945	8956
scaffold974_59.1	1	p2	(CT)6	12	10039	10050
scaffold985_40.6	1	p2	(GC)6	12	1078	1089
scaffold987_58.3	1	p3	(AGC)5	15	47955	47969
scaffold994_34.5	1	p2	(TC)7	14	6160	6173
scaffold996_58.5	1	p1	(G)10	10	14003	14012
scaffold1012_37.3	1	p3	(TGG)5	15	22	36
scaffold1028_32.3	1	p4	(CAGA)5	20	5323	5342
scaffold1031_31.1	1	p2	(AG)10	20	8132	8151
scaffold1032_59.9	1	p2	(TG)6	12	3499	3510
scaffold1039_57.6	1	p1	(G)10	10	1385	1394
scaffold1039_57.6	2	p2	(GC)6	12	16883	16894
scaffold1052_56.7	1	p2	(CA)6	12	1579	1590
scaffold1082_53.3	1	p2	(TC)9	18	1847	1864
scaffold1094_60.4	1	p2	(AG)6	12	4643	4654
scaffold1104_63.0	1	p2	(CT)6	12	51	62
scaffold1105_40.9	1	p2	(CT)6	12	7899	7910
scaffold1119_34.8	1	p2	(GA)6	12	2521	2532
scaffold1130_61.8	1	p3	(GGC)5	15	1072	1086
scaffold1143_39.7	1	p3	(AGC)5	15	1483	1497
scaffold1151_36.2	1	p6	(TCTTCC)5	30	1463	1492
scaffold1158_56.8	1	p2	(CG)7	14	433	446
scaffold1158_56.8	2	p3	(AGA)5	15	3923	3937
scaffold1159_56.7	1	p2	(AC)7	14	7054	7067
scaffold1160_57.1	1	p1	(C)10	10	14090	14099
scaffold1161_56.7	1	c	(T)11(G)10	21	17079	17099
scaffold1192_58.3	1	p1	(G)10	10	2318	2327
scaffold1195_55.8	1	p3	(GAA)5	15	3259	3273
scaffold1195_55.8	2	c	(CAG)13(CAA)8	63	4114	4176
scaffold1195_55.8	3	p3	(CAG)5	15	4681	4695
scaffold1205_59.1	1	p1	(G)10	10	1532	1541
scaffold1209_34.0	1	p1	(T)10	10	2240	2249
scaffold1212_55.0	1	p6	(GGCTGC)5	30	17381	17410
scaffold1217_57.8	1	p3	(CCA)6	18	3359	3376
scaffold1217_57.8	2	p3	(CCA)5	15	3720	3734
scaffold1228_57.3	1	p1	(A)10	10	8713	8722
scaffold1251_33.7	1	p1	(T)10	10	2432	2441
scaffold1251_33.7	2	p1	(A)10	10	4975	4984
scaffold1272_45.2	1	p1	(C)11	11	1504	1514
scaffold1275_58.9	1	p5	(ATAAG)5	25	802	826
scaffold1280_61.8	1	p1	(T)22	22	4708	4729
scaffold1280_61.8	2	p2	(TC)6	12	9308	9319
scaffold1306_34.4	1	p3	(GGT)6	18	2962	2979
scaffold1314_38.4	1	p2	(TC)6	12	4687	4698
scaffold1314_38.4	2	p2	(TA)6	12	11862	11873
scaffold1320_32.2	1	p1	(T)11	11	7438	7448
scaffold1321_59.6	1	p1	(T)10	10	2807	2816
scaffold1322_59.0	1	p1	(A)10	10	1676	1685
scaffold1325_59.1	1	p3	(CCT)7	21	81276	81296
scaffold1337_58.5	1	p1	(T)10	10	3143	3152
scaffold1337_58.5	2	p3	(CTC)5	15	4902	4916
scaffold1362_58.6	1	p3	(GCG)5	15	4153	4167
scaffold1363_46.9	1	p3	(CGC)5	15	703	717
scaffold1371_59.2	1	p2	(AT)6	12	23628	23639
scaffold1373_59.4	1	p5	(ATGCG)5	25	4278	4302
scaffold1373_59.4	2	p3	(TCG)5	15	8502	8516
scaffold1385_52.1	1	p3	(GAG)5	15	2023	2037
scaffold1389_57.7	1	p3	(TGG)9	27	8340	8366
scaffold1389_57.7	2	p3	(TGG)8	24	8777	8800
scaffold1399_53.9	1	p2	(CT)6	12	3466	3477
scaffold1410_43.6	1	p3	(GGC)6	18	233	250
scaffold1424_61.4	1	p3	(CTG)5	15	15827	15841
scaffold1424_61.4	2	p2	(CG)6	12	44423	44434
scaffold1425_29.2	1	p1	(A)13	13	1733	1745
scaffold1457_53.4	1	p3	(CTC)6	18	1	18
scaffold1457_53.4	2	p2	(GA)7	14	8414	8427
scaffold1481_59.7	1	p1	(A)11	11	15369	15379
scaffold1483_57.2	1	p2	(GC)6	12	4512	4523
scaffold1485_37.5	1	p3	(TGG)5	15	1061	1075
scaffold1488_58.9	1	p3	(GTC)7	21	18165	18185
scaffold1504_58.5	1	p1	(G)10	10	10200	10209
scaffold1516_29.9	1	p1	(T)10	10	5509	5518
scaffold1534_26.5	1	p1	(T)10	10	373	382
scaffold1535_59.2	1	p2	(TC)9	18	15436	15453
scaffold1537_57.7	1	p2	(AT)7	14	4882	4895
scaffold1537_57.7	2	p3	(GTC)6	18	18785	18802
scaffold1552_57.0	1	p2	(AC)6	12	1281	1292
scaffold1554_59.9	1	p3	(GAG)8	24	22837	22860
scaffold1562_58.4	1	p2	(GA)6	12	11313	11324
scaffold1581_48.4	1	p3	(CTC)5	15	1081	1095
scaffold1582_57.6	1	p2	(CG)6	12	1930	1941
scaffold1582_57.6	2	p2	(CG)6	12	3253	3264
scaffold1609_51.1	1	p1	(T)10	10	135	144
scaffold1610_33.6	1	p1	(T)10	10	1695	1704
scaffold1613_56.8	1	p2	(AG)8	16	1296	1311
scaffold1618_62.0	1	p2	(AG)10	20	380	399
scaffold1661_57.7	1	p2	(AG)10	20	11340	11359
scaffold1661_57.7	2	p2	(AG)8	16	11667	11682
scaffold1683_57.2	1	p1	(C)14	14	8493	8506
scaffold1689_58.7	1	p2	(GA)7	14	308	321
scaffold1689_58.7	2	p2	(CT)6	12	1540	1551
scaffold1689_58.7	3	p3	(GGT)5	15	8510	8524
scaffold1718_57.2	1	p2	(GA)7	14	1665	1678
scaffold1721_58.2	1	p3	(CAG)5	15	1425	1439
scaffold1721_58.2	2	c	(CAG)7cannnngcag(CAA)5caggctcaacagcaggc(GCA)14	105	2399	2503
scaffold1721_58.2	3	c	(ACA)5ggctcaacagcaggc(GCA)10	60	2654	2713
scaffold1721_58.2	4	p3	(GGA)7	21	4123	4143
scaffold1721_58.2	5	p3	(GGA)5	15	4267	4281
scaffold1722_35.6	1	p2	(CG)7	14	1958	1971
scaffold1723_57.4	1	p2	(GC)7	14	951	964
scaffold1729_62.8	1	p2	(GA)6	12	8022	8033
scaffold1729_62.8	2	p1	(G)12	12	9363	9374
scaffold1734_62.4	1	p3	(CAG)5	15	12251	12265
scaffold1765_61.8	1	p2	(GA)7	14	5565	5578
scaffold1768_30.1	1	p2	(TC)9	18	5863	5880
scaffold1775_31.8	1	p1	(G)10	10	12102	12111
scaffold1787_55.8	1	p2	(AT)15	30	1175	1204
scaffold1831_32.8	1	p3	(GGT)9	27	13966	13992
scaffold1833_55.0	1	p2	(GC)7	14	2011	2024
scaffold1842_60.6	1	p2	(CG)6	12	21116	21127
scaffold1842_60.6	2	p2	(GC)6	12	21868	21879
scaffold1862_60.1	1	p2	(AG)9	18	4113	4130
scaffold1866_54.3	1	p2	(GA)7	14	1255	1268
scaffold1870_28.0	1	p2	(TC)8	16	31	46
scaffold1871_38.3	1	p2	(CT)23	46	3366	3411
scaffold1888_59.7	1	p6	(CTCCTG)5	30	10079	10108
scaffold1900_32.6	1	p2	(TC)6	12	341	352
scaffold1902_58.8	1	p2	(GC)6	12	53955	53966
scaffold1902_58.8	2	p3	(GAC)5	15	69079	69093
scaffold1902_58.8	3	p6	(GAGAAG)5	30	87984	88013
scaffold1921_58.2	1	p3	(GGA)6	18	1	18
scaffold1933_46.0	1	p1	(G)11	11	2153	2163
scaffold1945_58.5	1	p3	(GCA)5	15	4671	4685
scaffold1945_58.5	2	p3	(CAG)5	15	25648	25662
scaffold1945_58.5	3	p2	(CG)6	12	32042	32053
scaffold1954_49.9	1	p1	(T)10	10	480	489
scaffold1960_40.5	1	p1	(G)10	10	997	1006
scaffold1965_42.6	1	p2	(CT)6	12	7523	7534
scaffold1979_58.8	1	p1	(G)21	21	21886	21906
scaffold1981_56.8	1	p2	(AC)8	16	19622	19637
scaffold2002_32.9	1	p3	(TAA)5	15	12610	12624
scaffold2028_58.3	1	p1	(G)10	10	1434	1443
scaffold2041_32.1	1	p2	(CT)7	14	17760	17773
scaffold2050_34.9	1	p2	(CT)10	20	2152	2171
scaffold2079_55.7	1	p3	(AGC)5	15	9685	9699
scaffold2079_55.7	2	p3	(GGC)5	15	9943	9957
scaffold2095_58.3	1	p2	(CT)6	12	7009	7020
scaffold2095_58.3	2	p1	(C)10	10	21140	21149
scaffold2095_58.3	3	c	(GGC)5ggtcacggtggcggccactcgagtggcgaaggtgagggccacgaaactagccacggcagcagcagcagtgacagcaaaggcaaaggg(AGC)6ggctctaagagcagcggctcgaagagcagcggctcag(GCA)6	175	21525	21699
scaffold2105_58.0	1	p3	(TCC)8	24	2165	2188
scaffold2105_58.0	2	p3	(CGC)6	18	2929	2946
scaffold2147_57.1	1	p3	(CCT)8	24	25949	25972
scaffold2147_57.1	2	p3	(GGT)7	21	51598	51618
scaffold2165_32.4	1	p2	(AG)7	14	6943	6956
scaffold2168_54.1	1	p4	(CAGA)5	20	5624	5643
scaffold2168_54.1	2	c	(T)13(G)17	30	7282	7311
scaffold2202_55.6	1	p1	(G)12	12	9417	9428
scaffold2202_55.6	2	p1	(G)12	12	10256	10267
scaffold2202_55.6	3	c	(GC)7gtcggtcagcggctcgaggggaaagagcgagcgnnnnnnnnnnncaccgcgcccacgacgaagaagaacgtcaggccgct(GC)8	110	10877	10986
scaffold2202_55.6	4	p2	(GC)7	14	11154	11167
scaffold2221_65.7	1	p2	(AG)9	18	460	477
scaffold2238_58.5	1	p3	(GCC)6	18	17874	17891
scaffold2238_58.5	2	p3	(GCA)5	15	44452	44466
scaffold2244_54.9	1	p2	(TC)6	12	7364	7375
scaffold2247_58.8	1	p3	(TGA)5	15	7222	7236
scaffold2251_59.0	1	p3	(TGA)5	15	20426	20440
scaffold2303_35.9	1	p1	(A)10	10	1110	1119
scaffold2305_52.0	1	c	(GGT)15gtgtggtcaaggtgcgctcgnggcaccggtggagactgggatggtcatgttggggtagaacgggaggacagtattggtggtttatttgagtgtctaactg(GGT)9	172	1025	1196
scaffold2333_21.4	1	p1	(C)13	13	633	645
scaffold2337_58.8	1	p3	(GTG)5	15	3504	3518
scaffold2337_58.8	2	p1	(C)14	14	9241	9254
scaffold2339_56.3	1	p3	(GCC)5	15	1611	1625
scaffold2413_31.5	1	p2	(AG)7	14	9591	9604
scaffold2418_24.0	1	p1	(G)10	10	39	48
scaffold2422_59.5	1	p2	(GA)6	12	10814	10825
scaffold2448_57.7	1	p3	(GCC)7	21	23945	23965
scaffold2454_50.7	1	p1	(T)10	10	4705	4714
scaffold2455_62.1	1	p2	(AC)6	12	15155	15166
scaffold2464_59.4	1	p2	(TA)8	16	943	958
scaffold2476_53.3	1	p3	(GCG)5	15	2739	2753
scaffold2492_58.8	1	p4	(TCAA)10	40	2890	2929
scaffold2494_58.2	1	p2	(TG)8	16	2712	2727
scaffold2500_58.7	1	p2	(GC)6	12	22658	22669
scaffold2502_55.3	1	p2	(TA)6	12	49	60
scaffold2526_52.9	1	p2	(CG)7	14	13681	13694
scaffold2534_62.1	1	p3	(CTT)15	45	17360	17404
scaffold2551_61.6	1	p2	(AG)6	12	11956	11967
scaffold2554_57.9	1	p2	(CG)6	12	12849	12860
scaffold2584_59.9	1	p3	(CGT)5	15	16264	16278
scaffold2591_59.8	1	p2	(GA)6	12	12417	12428
scaffold2616_59.0	1	p3	(CGC)5	15	1565	1579
scaffold2646_46.5	1	p2	(CG)6	12	3093	3104
scaffold2652_31.5	1	p2	(TC)6	12	6202	6213
scaffold2693_59.3	1	p2	(TC)7	14	606	619
scaffold2693_59.3	2	p3	(GCC)5	15	12442	12456
scaffold2694_35.6	1	p2	(CG)6	12	3506	3517
scaffold2694_35.6	2	p2	(GC)6	12	4113	4124
scaffold2726_57.7	1	p1	(G)14	14	15542	15555
scaffold2727_57.7	1	p2	(AG)6	12	28309	28320
scaffold2727_57.7	2	p1	(G)10	10	29481	29490
scaffold2727_57.7	3	p2	(GA)7	14	32631	32644
scaffold2734_55.1	1	p6	(AAGGGC)5	30	729	758
scaffold2748_54.5	1	p2	(TA)6	12	1441	1452
scaffold2778_59.1	1	p3	(GAA)5	15	315	329
scaffold2785_24.5	1	p2	(AG)12	24	914	937
scaffold2806_58.6	1	p1	(T)11	11	6366	6376
scaffold2810_57.6	1	p3	(GGA)5	15	1157	1171
scaffold2813_57.9	1	p3	(GCT)5	15	1015	1029
scaffold2814_32.3	1	p2	(CT)7	14	63	76
scaffold2833_62.2	1	p2	(TC)7	14	7988	8001
scaffold2842_58.2	1	p2	(TC)23	46	2026	2071
scaffold2855_57.0	1	p3	(CTG)5	15	1117	1131
scaffold2860_62.1	1	p2	(TC)10	20	2438	2457
scaffold2870_33.5	1	p3	(AAT)7	21	3858	3878
scaffold2873_33.5	1	p2	(GA)7	14	10067	10080
scaffold2891_31.2	1	p2	(GA)6	12	5604	5615
scaffold2908_33.2	1	c	(C)13accttatcctgaccccaccttaacccaccatacacacgcatcgagcctcgctcagccatatttgtacttagtttattgacacagcatatgaacatgt(TCA)5	125	25044	25168
scaffold2923_33.6	1	p1	(G)10	10	1982	1991
scaffold2949_57.6	1	p3	(TCG)5	15	12993	13007
scaffold2976_61.3	1	p3	(TCC)5	15	2839	2853
scaffold2995_51.3	1	p1	(C)21	21	1104	1124
scaffold3007_44.0	1	p1	(C)11	11	3118	3128
scaffold3024_60.0	1	p3	(GCT)9	27	3464	3490
scaffold3027_57.6	1	p3	(AGC)5	15	5121	5135
scaffold3029_59.5	1	p3	(CAA)5	15	18052	18066
scaffold3069_34.9	1	p3	(TTA)5	15	296	310
scaffold3071_38.3	1	p1	(G)10	10	482	491
scaffold3071_38.3	2	p1	(T)10	10	6299	6308
scaffold3071_38.3	3	p1	(G)21	21	7242	7262
scaffold3076_58.1	1	p3	(TCC)5	15	15834	15848
scaffold3076_58.1	2	p2	(GA)8	16	37637	37652
scaffold3078_58.5	1	p1	(A)10	10	6997	7006
scaffold3079_32.7	1	p2	(CT)8	16	5023	5038
scaffold3128_60.3	1	p1	(G)12	12	1405	1416
scaffold3128_60.3	2	p2	(CT)7	14	1776	1789
scaffold3164_57.5	1	p2	(AT)10	20	29656	29675
scaffold3189_61.3	1	p5	(TATCT)5	25	1	25
scaffold3198_58.0	1	p2	(CG)6	12	851	862
scaffold3201_51.5	1	p2	(TG)6	12	3803	3814
scaffold3205_59.4	1	p2	(TC)7	14	3680	3693
scaffold3228_58.8	1	p3	(CAC)7	21	12323	12343
scaffold3228_58.8	2	p2	(GA)6	12	17195	17206
scaffold3260_60.6	1	p2	(TA)6	12	4578	4589
scaffold3311_58.3	1	p3	(TTG)13	39	1547	1585
scaffold3391_58.4	1	p3	(GCC)5	15	7771	7785
scaffold3415_59.4	1	p3	(AGC)13	39	702	740
scaffold3416_41.3	1	p2	(AG)8	16	428	443
scaffold3439_56.4	1	p3	(CAG)5	15	23	37
scaffold3440_58.1	1	p3	(CAA)15	45	6938	6982
scaffold3453_59.6	1	p3	(GAG)5	15	16214	16228
scaffold3473_58.0	1	p3	(CAG)5	15	18496	18510
scaffold3497_32.4	1	p2	(CT)11	22	3105	3126
scaffold3498_32.4	1	p2	(GA)8	16	2287	2302
scaffold3502_57.7	1	p3	(CGA)6	18	25232	25249
scaffold3514_63.6	1	p2	(CG)6	12	925	936
scaffold3520_35.6	1	p3	(AAG)5	15	159	173
scaffold3522_37.1	1	p1	(T)16	16	1614	1629
scaffold3552_57.9	1	p3	(GAC)5	15	11387	11401
scaffold3563_58.8	1	p2	(GA)6	12	2567	2578
scaffold3574_53.0	1	p1	(C)10	10	3606	3615
scaffold3574_53.0	2	p2	(AT)7	14	9811	9824
scaffold3596_57.8	1	p2	(GT)6	12	8907	8918
scaffold3600_58.4	1	p2	(AT)10	20	6722	6741
scaffold3600_58.4	2	p2	(TC)14	28	23420	23447
scaffold3601_52.3	1	p3	(TGT)8	24	817	840
scaffold3601_52.3	2	p2	(AT)6	12	2109	2120
scaffold3672_61.6	1	p1	(T)11	11	768	778
scaffold3676_57.8	1	p4	(CTCG)5	20	4735	4754
scaffold3676_57.8	2	p2	(AG)6	12	29139	29150
scaffold3681_58.1	1	p3	(CGC)5	15	7424	7438
scaffold3682_58.7	1	p2	(CT)6	12	12152	12163
scaffold3684_45.2	1	p1	(T)10	10	724	733
scaffold3686_56.9	1	c	(CCT)16cccccaccgccgccacctccccctcccccactactcctgtcccagcgctcntctcctccaccccta(CCT)14	156	34488	34643
scaffold3686_56.9	2	p3	(CTC)11	33	34802	34834
scaffold3686_56.9	3	p3	(CCG)7	21	34965	34985
scaffold3686_56.9	4	p6	(GAGGAA)5	30	42055	42084
scaffold3722_33.1	1	p1	(C)10	10	12571	12580
scaffold3722_33.1	2	c	(AG)7caggggagagataac(A)11	40	13092	13131
scaffold3736_56.4	1	p2	(AG)9	18	4296	4313
scaffold3744_43.7	1	p1	(A)10	10	3027	3036
scaffold3757_31.1	1	p2	(TC)7	14	7105	7118
scaffold3792_51.6	1	p2	(AG)7	14	5189	5202
scaffold3792_51.6	2	c	(AC)8(AG)12	40	6348	6387
scaffold3806_56.0	1	p3	(TGC)6	18	9470	9487
scaffold3832_63.0	1	p2	(CT)6	12	304	315
scaffold3840_59.8	1	p1	(C)10	10	14748	14757
scaffold3842_58.5	1	p3	(CGG)9	27	9178	9204
scaffold3842_58.5	2	p3	(GAT)8	24	40801	40824
scaffold3854_34.7	1	p5	(TGAAC)5	25	9690	9714
scaffold3867_56.3	1	p3	(CGG)5	15	10207	10221
scaffold3872_35.4	1	p1	(C)10	10	612	621
scaffold3892_71.9	1	p2	(CT)6	12	726	737
scaffold3920_57.4	1	p2	(TC)6	12	50	61
scaffold3941_56.6	1	p2	(TA)13	26	1675	1700
scaffold3941_56.6	2	p3	(TCA)5	15	4885	4899
scaffold3950_58.6	1	p1	(G)14	14	21502	21515
scaffold3952_58.9	1	p2	(GA)6	12	12017	12028
scaffold3957_60.2	1	p3	(GAC)5	15	3578	3592
scaffold3975_58.9	1	p3	(GCC)6	18	10915	10932
scaffold3981_58.3	1	p2	(TC)6	12	14783	14794
scaffold4010_59.4	1	p2	(CA)6	12	10988	10999
scaffold4011_57.4	1	p2	(CG)6	12	5025	5036
scaffold4014_56.8	1	p3	(CGT)10	30	7336	7365
scaffold4041_43.2	1	p1	(T)12	12	3465	3476
scaffold4045_32.8	1	p2	(GA)8	16	64	79
scaffold4046_58.9	1	c	(GCG)5tcgtgtctgntatctgcggtgccgctagcgatcgcgtctccaccccgcgtacgcattcagactccgcgcgccctgctgctcgcacagaacgtggcccgt(GCG)5	129	1533	1661
scaffold4051_53.4	1	p3	(CTG)9	27	8291	8317
scaffold4055_36.8	1	p2	(GT)6	12	1005	1016
scaffold4069_61.3	1	p2	(AG)7	14	7605	7618
scaffold4096_59.7	1	p2	(AT)6	12	15022	15033
scaffold4132_58.2	1	p1	(G)11	11	4374	4384
scaffold4163_64.2	1	p6	(TATAGT)5	30	11454	11483
scaffold4174_34.0	1	p2	(CT)8	16	3781	3796
scaffold4220_56.3	1	p1	(C)10	10	1434	1443
scaffold4220_56.3	2	c	(TCA)5actcatgccacgtgatgcgccggaagacttggngcatataaacgtat(TCA)6	80	3113	3192
scaffold4224_62.8	1	c	(GCCAG)5gccctacttaggccgggccaagnccagctttgggccatga(GCCAG)6	95	8203	8297
scaffold4230_33.2	1	p3	(CCA)5	15	7696	7710
scaffold4248_59.2	1	p2	(TC)8	16	12727	12742
scaffold4261_57.7	1	p1	(C)10	10	5129	5138
scaffold4261_57.7	2	p2	(GA)6	12	9973	9984
scaffold4282_59.9	1	p2	(TC)6	12	13451	13462
scaffold4291_59.3	1	p2	(CT)6	12	21995	22006
scaffold4327_53.0	1	p2	(CG)6	12	745	756
scaffold4406_35.1	1	p3	(AGA)5	15	1619	1633
scaffold4406_35.1	2	p1	(T)11	11	1951	1961
scaffold4415_59.3	1	p3	(CGG)5	15	5667	5681
scaffold4417_56.0	1	p1	(C)14	14	4677	4690
scaffold4425_39.6	1	p3	(GCC)6	18	24846	24863
scaffold4427_57.7	1	p3	(GAG)5	15	3203	3217
scaffold4427_57.7	2	p3	(CAG)5	15	10934	10948
scaffold4455_32.9	1	p1	(G)10	10	3230	3239
scaffold4488_33.6	1	p2	(CG)6	12	4541	4552
scaffold4490_67.3	1	c	(CA)6(CT)6	24	544	567
scaffold4528_56.9	1	p2	(TC)8	16	9535	9550
scaffold4557_63.7	1	p2	(CT)7	14	11368	11381
scaffold4569_59.0	1	p1	(T)10	10	2120	2129
scaffold4570_59.6	1	p1	(G)11	11	2191	2201
scaffold4583_58.1	1	p3	(TCC)8	24	30435	30458
scaffold4619_59.4	1	p2	(AG)7	14	3806	3819
scaffold4644_63.9	1	p2	(TC)8	16	2500	2515
scaffold4644_63.9	2	p3	(GGA)6	18	19752	19769
scaffold4645_59.6	1	p1	(C)10	10	6022	6031
scaffold4654_56.4	1	c	(CAG)5caacaacaacaa(CAG)7	48	7228	7275
scaffold4654_56.4	2	c	(CAG)6caacatcaacaacaacca(CAG)6	54	8354	8407
scaffold4658_62.3	1	p3	(GCT)5	15	778	792
scaffold4658_62.3	2	p2	(GC)6	12	3555	3566
scaffold4662_46.4	1	p3	(CCT)7	21	3131	3151
scaffold4662_46.4	2	p3	(CGG)6	18	6804	6821
scaffold4666_61.3	1	c	(AGA)5gcagatcaagagccaagatcc(GAA)5	51	14666	14716
scaffold4678_37.6	1	p2	(AC)6	12	68	79
scaffold4682_57.9	1	p1	(C)13	13	11651	11663
scaffold4685_33.5	1	p2	(AG)7	14	5201	5214
scaffold4697_54.1	1	p3	(CTT)5	15	536	550
scaffold4707_61.4	1	p1	(C)12	12	9445	9456
scaffold4747_54.6	1	p2	(GA)9	18	1370	1387
scaffold4749_30.4	1	p1	(C)14	14	793	806
scaffold4756_57.5	1	p1	(G)10	10	2332	2341
scaffold4756_57.5	2	p3	(GTC)7	21	19897	19917
scaffold4760_49.4	1	p2	(CG)7	14	2121	2134
scaffold4813_50.0	1	p1	(T)10	10	4237	4246
scaffold4835_47.1	1	p3	(GAG)6	18	187	204
scaffold4855_35.1	1	p3	(GAG)9	27	5084	5110
scaffold4861_58.5	1	p3	(GAC)5	15	12124	12138
scaffold4866_55.7	1	p2	(GC)7	14	4951	4964
scaffold4873_35.7	1	p2	(TC)6	12	2482	2493
scaffold4888_58.5	1	p3	(GAG)6	18	12134	12151
scaffold4912_59.2	1	p3	(GAG)9	27	6319	6345
scaffold4918_36.2	1	p1	(A)10	10	3805	3814
scaffold4960_59.2	1	p2	(GC)6	12	4906	4917
scaffold5048_42.6	1	p2	(GA)8	16	1864	1879
scaffold5064_59.4	1	p2	(GA)7	14	20355	20368
scaffold5112_43.4	1	p1	(C)10	10	1407	1416
scaffold5117_32.4	1	p2	(AC)6	12	1720	1731
scaffold5131_37.7	1	p1	(C)10	10	1006	1015
scaffold5146_32.3	1	p3	(CTT)5	15	876	890
scaffold5201_32.8	1	p6	(TTTAAT)6	36	429	464
scaffold5213_38.5	1	p1	(G)12	12	2054	2065
scaffold5224_59.0	1	p1	(G)11	11	7070	7080
scaffold5248_58.3	1	c	(GTC)5ttctccntgtcgtcttcctcccctttgtcgttgtctttctcttctttattgtcgtcttcttcctcttt(GTC)5	98	1768	1865
scaffold5251_57.8	1	p3	(CGT)5	15	3563	3577
scaffold5273_59.9	1	p2	(AT)6	12	26073	26084
scaffold5287_60.9	1	p2	(GC)6	12	19023	19034
scaffold5306_59.8	1	p3	(CCG)6	18	9165	9182
scaffold5311_34.4	1	p3	(CAT)6	18	2618	2635
scaffold5325_23.5	1	p6	(AAATTA)5	30	1	30
scaffold5328_57.1	1	c	(GAG)5gaagag(GAA)5	36	3679	3714
scaffold5328_57.1	2	p3	(CAG)5	15	26518	26532
scaffold5330_68.4	1	p1	(G)10	10	1936	1945
scaffold5332_49.4	1	p2	(TC)8	16	3752	3767
scaffold5332_49.4	2	p2	(TC)6	12	5185	5196
scaffold5338_56.9	1	p1	(C)23	23	1	23
scaffold5340_59.6	1	p2	(GC)6	12	10695	10706
scaffold5341_58.3	1	p2	(GA)14	28	1987	2014
scaffold5345_53.3	1	p3	(GCA)5	15	12575	12589
scaffold5345_53.3	2	p2	(CG)6	12	14006	14017
scaffold5347_31.4	1	p3	(ATG)8	24	4937	4960
scaffold5348_35.2	1	p3	(TGC)5	15	2803	2817
scaffold5349_31.9	1	p3	(TGG)5	15	844	858
scaffold5357_58.1	1	p3	(GAC)5	15	7733	7747
scaffold5360_57.0	1	p3	(TCC)6	18	8124	8141
scaffold5366_32.7	1	p3	(TCG)5	15	23062	23076
scaffold5391_32.0	1	p2	(TC)11	22	694	715
scaffold5416_54.4	1	p2	(GA)9	18	10238	10255
scaffold5423_58.3	1	p1	(C)13	13	6383	6395
scaffold5448_62.0	1	p1	(C)10	10	2310	2319
scaffold5486_58.9	1	p2	(GC)7	14	12826	12839
scaffold5493_46.7	1	p3	(GTC)5	15	6009	6023
scaffold5493_46.7	2	p3	(GTC)5	15	6545	6559
scaffold5511_32.4	1	p2	(CT)6	12	2296	2307
scaffold5521_70.9	1	p1	(G)10	10	1	10
scaffold5537_58.5	1	p1	(C)10	10	628	637
scaffold5541_48.7	1	p3	(CAG)6	18	11263	11280
scaffold5545_58.3	1	p2	(TC)6	12	872	883
scaffold5553_54.0	1	p2	(TG)7	14	6855	6868
scaffold5553_54.0	2	p2	(GC)7	14	13211	13224
scaffold5563_33.7	1	p2	(AG)11	22	25	46
scaffold5570_50.9	1	p2	(GA)6	12	1247	1258
scaffold5610_30.7	1	p1	(G)11	11	783	793
scaffold5644_58.2	1	p2	(AT)10	20	19843	19862
scaffold5655_36.1	1	p2	(AG)18	36	105	140
scaffold5661_43.5	1	p5	(GCTCG)5	25	297	321
scaffold5697_40.3	1	p1	(G)11	11	40	50
scaffold5705_58.9	1	p1	(A)10	10	480	489
scaffold5715_57.5	1	c	(GAG)6gaagag(GAC)7	45	5201	5245
scaffold5801_49.4	1	p2	(AG)9	18	736	753
scaffold5854_60.3	1	p3	(TGA)5	15	331	345
scaffold5854_60.3	2	p2	(GC)6	12	7714	7725
scaffold5854_60.3	3	p3	(GAC)7	21	15222	15242
scaffold5857_58.9	1	c	(GAG)6gga(GAG)6gga(GAG)5	57	1734	1790
scaffold5874_44.0	1	p2	(AC)6	12	65	76
scaffold5876_58.0	1	p2	(AT)6	12	27718	27729
scaffold5886_60.0	1	p3	(GCT)5	15	628	642
scaffold5909_61.6	1	p3	(GAT)5	15	2714	2728
scaffold5911_33.8	1	p3	(AGA)7	21	45	65
scaffold5921_58.0	1	p2	(AT)7	14	3325	3338
scaffold5928_30.3	1	p3	(ACC)5	15	2370	2384
scaffold5960_59.2	1	p1	(T)10	10	43155	43164
scaffold5963_38.9	1	p3	(TGG)5	15	310	324
scaffold5970_55.1	1	p2	(GA)6	12	4125	4136
scaffold5975_62.1	1	p2	(GT)6	12	1046	1057
scaffold5983_57.6	1	p3	(GGC)6	18	31272	31289
scaffold5986_59.4	1	p1	(C)10	10	766	775
scaffold5986_59.4	2	p2	(CT)6	12	15323	15334
scaffold5997_58.3	1	p3	(GCT)5	15	1518	1532
scaffold6010_54.8	1	p1	(A)10	10	8010	8019
scaffold6062_57.8	1	p3	(GGA)5	15	1931	1945
scaffold6126_62.5	1	p1	(A)10	10	11521	11530
scaffold6170_57.5	1	c	(TG)6(TC)6	24	864	887
scaffold6173_62.4	1	p3	(GAA)5	15	111	125
scaffold6186_58.9	1	p2	(AG)6	12	3742	3753
scaffold6189_33.4	1	p3	(TGG)5	15	354	368
scaffold6193_24.4	1	p1	(A)12	12	348	359
scaffold6215_59.2	1	p2	(TG)8	16	668	683
scaffold6222_57.6	1	p2	(TC)6	12	3766	3777
scaffold6222_57.6	2	p2	(TC)6	12	3909	3920
scaffold6293_56.6	1	c	(GGCGAC)5ggcgagtcgcactggtgnaggcagcggccccagcagcgcgcggggcgat(GGCGAC)6	115	4699	4813
scaffold6332_60.0	1	p3	(GAT)8	24	2358	2381
scaffold6335_35.7	1	p1	(T)10	10	74	83
scaffold6336_58.7	1	p3	(CTC)5	15	5599	5613
scaffold6336_58.7	2	p2	(CT)6	12	13128	13139
scaffold6353_59.4	1	p2	(TC)8	16	33	48
scaffold6353_59.4	2	p3	(GGC)5	15	10920	10934
scaffold6359_53.9	1	p1	(G)10	10	7701	7710
scaffold6369_58.4	1	p3	(CTC)6	18	6037	6054
scaffold6369_58.4	2	p3	(TGC)5	15	12996	13010
scaffold6381_46.8	1	c	(GGA)7ggggttgaggagcagaggggggcggcagtggaggcgcacctgcgcgtggttgtacngcc(GGA)5	95	740	834
scaffold6384_55.6	1	p3	(CGC)8	24	8597	8620
scaffold6392_60.3	1	p3	(GCT)5	15	750	764
scaffold6403_56.8	1	p3	(CGT)5	15	11058	11072
scaffold6432_32.2	1	p1	(G)12	12	999	1010
scaffold6446_58.8	1	p2	(AG)10	20	10879	10898
scaffold6451_31.3	1	p3	(CCA)5	15	298	312
scaffold6467_59.3	1	p2	(GA)10	20	3756	3775
scaffold6474_58.2	1	p3	(GGA)6	18	13092	13109
scaffold6478_57.6	1	p3	(AGG)5	15	3750	3764
scaffold6486_42.5	1	p3	(AGG)5	15	108	122
scaffold6486_42.5	2	p5	(TATTC)9	45	405	449
scaffold6496_49.9	1	p2	(GA)6	12	350	361
scaffold6511_57.9	1	p3	(GCC)6	18	3029	3046
scaffold6544_59.3	1	p2	(GC)6	12	586	597
scaffold6575_32.0	1	p3	(CCT)5	15	2526	2540
scaffold6576_29.9	1	p2	(GC)6	12	1216	1227
scaffold6600_48.7	1	p2	(GA)7	14	371	384
scaffold6609_59.2	1	p3	(ATC)8	24	8631	8654
scaffold6652_45.5	1	p2	(GA)6	12	3	14
scaffold6695_30.5	1	p1	(G)10	10	4163	4172
scaffold6709_57.2	1	p2	(CT)14	28	103	130
scaffold6712_58.8	1	p1	(G)10	10	876	885
scaffold6723_58.4	1	p2	(TC)6	12	2259	2270
scaffold6736_25.9	1	p6	(GCCGTT)7	42	329	370
scaffold6752_58.9	1	p3	(GAC)5	15	2009	2023
scaffold6770_55.3	1	p2	(GC)7	14	16132	16145
scaffold6779_56.8	1	p2	(CA)6	12	2817	2828
scaffold6779_56.8	2	p2	(CA)6	12	3145	3156
scaffold6851_53.7	1	p3	(GAG)6	18	454	471
scaffold6868_60.0	1	p3	(TCC)5	15	18538	18552
scaffold6888_42.6	1	p2	(TC)7	14	5743	5756
scaffold6900_57.1	1	p3	(GCC)7	21	497	517
scaffold6901_52.6	1	p3	(GCG)7	21	572	592
scaffold6952_69.4	1	p3	(GAC)6	18	9885	9902
scaffold6959_36.9	1	p6	(CAGGTT)5	30	5174	5203
scaffold6967_59.1	1	p2	(CT)6	12	4326	4337
scaffold6967_59.1	2	p2	(TG)6	12	18563	18574
scaffold6968_60.6	1	p2	(TA)6	12	3507	3518
scaffold6978_34.4	1	p3	(TGG)5	15	5	19
scaffold7017_59.2	1	p1	(A)10	10	2096	2105
scaffold7050_62.3	1	p2	(GC)6	12	237	248
scaffold7084_57.8	1	p2	(GA)9	18	10550	10567
scaffold7097_59.1	1	p2	(TG)6	12	30087	30098
scaffold7105_58.7	1	p2	(AC)6	12	10233	10244
scaffold7139_61.1	1	p3	(CGA)5	15	1056	1070
scaffold7152_57.6	1	p3	(AAG)5	15	2889	2903
scaffold7205_55.2	1	p1	(C)11	11	822	832
scaffold7222_42.5	1	p1	(T)10	10	433	442
scaffold7229_58.1	1	p2	(GA)14	28	1156	1183
scaffold7234_58.2	1	p2	(AT)6	12	613	624
scaffold7234_58.2	2	p3	(GAC)6	18	2063	2080
scaffold7234_58.2	3	p1	(A)12	12	6064	6075
scaffold7239_59.4	1	p3	(GCA)11	33	86	118
scaffold7239_59.4	2	p2	(AG)8	16	2303	2318
scaffold7264_50.7	1	p2	(TC)9	18	30	47
scaffold7280_46.3	1	p3	(GGC)7	21	1067	1087
scaffold7283_53.2	1	p3	(GGC)5	15	355	369
scaffold7286_35.5	1	p2	(GA)6	12	367	378
scaffold7301_39.1	1	p1	(G)12	12	596	607
scaffold7304_36.9	1	p2	(AT)8	16	257	272
scaffold7305_39.5	1	p2	(GA)6	12	2718	2729
scaffold7314_52.4	1	p3	(GAT)5	15	1938	1952
scaffold7322_63.8	1	p2	(TC)7	14	735	748
scaffold7353_60.5	1	p3	(GAC)6	18	4757	4774
scaffold7362_58.4	1	p2	(AT)9	18	4551	4568
scaffold7397_44.1	1	p2	(AT)6	12	303	314
scaffold7408_57.5	1	p3	(TGC)5	15	1925	1939
scaffold7424_61.8	1	p3	(GAT)5	15	1572	1586
scaffold7426_40.0	1	p1	(T)19	19	328	346
scaffold7454_32.8	1	p1	(T)11	11	10836	10846
scaffold7454_32.8	2	p2	(TA)6	12	14768	14779
scaffold7456_58.7	1	p2	(GA)6	12	7327	7338
scaffold7480_63.9	1	p3	(TGG)6	18	1799	1816
scaffold7481_38.9	1	p2	(AT)15	30	64	93
scaffold7496_63.0	1	p2	(GA)7	14	1576	1589
scaffold7498_58.7	1	p3	(CGC)5	15	698	712
scaffold7498_58.7	2	p3	(GAC)7	21	3299	3319
scaffold7498_58.7	3	p3	(ACC)5	15	17529	17543
scaffold7505_57.7	1	p3	(GTC)5	15	3132	3146
scaffold7554_58.9	1	p2	(TC)7	14	1017	1030
scaffold7561_46.6	1	p2	(TA)12	24	56	79
scaffold7567_58.5	1	p2	(AT)9	18	4967	4984
scaffold7594_61.6	1	p3	(TGA)5	15	4703	4717
scaffold7594_61.6	2	p1	(C)12	12	5188	5199
scaffold7597_37.7	1	p2	(AT)10	20	2276	2295
scaffold7601_30.1	1	p1	(T)10	10	2299	2308
scaffold7755_57.8	1	p3	(CGC)5	15	4971	4985
scaffold7793_63.5	1	p2	(AG)7	14	6768	6781
scaffold7793_63.5	2	p2	(TC)6	12	9747	9758
scaffold7800_32.6	1	p2	(TG)6	12	2428	2439
scaffold7801_55.1	1	p1	(G)10	10	4415	4424
scaffold7801_55.1	2	p1	(G)10	10	4554	4563
scaffold7844_59.2	1	p3	(GCC)5	15	14398	14412
scaffold7844_59.2	2	p2	(CT)6	12	17204	17215
scaffold7864_45.5	1	p2	(GC)6	12	814	825
scaffold7886_50.4	1	p2	(CG)7	14	3869	3882
scaffold7886_50.4	2	p2	(CG)6	12	4094	4105
scaffold7891_61.4	1	p2	(CT)7	14	24906	24919
scaffold7891_61.4	2	p3	(CCG)8	24	27854	27877
scaffold7893_36.4	1	p2	(TC)7	14	807	820
scaffold7899_59.8	1	p3	(CGA)5	15	38513	38527
scaffold7913_44.5	1	p3	(CCA)9	27	2634	2660
scaffold7918_57.8	1	p3	(CGC)5	15	5430	5444
scaffold7920_35.6	1	p1	(C)12	12	36	47
scaffold7923_31.7	1	p3	(TGG)10	30	169	198
scaffold7926_31.7	1	p2	(CG)7	14	385	398
scaffold7942_33.6	1	p6	(CCCTCG)5	30	356	385
scaffold7945_61.9	1	p1	(A)11	11	2151	2161
scaffold7958_56.9	1	p3	(CGA)5	15	1544	1558
scaffold7971_56.1	1	p3	(GAC)5	15	8943	8957
scaffold8005_58.6	1	p6	(CTCCTG)5	30	3902	3931
scaffold8005_58.6	2	p3	(CTC)5	15	14622	14636
scaffold8008_58.1	1	p3	(GTC)5	15	5724	5738
scaffold8020_41.8	1	p1	(G)10	10	608	617
scaffold8024_51.1	1	p3	(CGC)5	15	6119	6133
scaffold8025_55.8	1	p1	(T)10	10	4645	4654
scaffold8029_36.8	1	p1	(G)11	11	2411	2421
scaffold8038_56.1	1	p2	(GT)7	14	851	864
scaffold8047_58.5	1	c	(GCT)7gagcagcgcgaagccgcatctgagccngcgcagctggttctcccgcacctgatttgccaggtgagactgggagattgacg(GCT)9	128	5683	5810
scaffold8050_58.4	1	p2	(GC)6	12	1490	1501
scaffold8066_58.2	1	p4	(CTGT)8	32	1	32
scaffold8066_58.2	2	c	(AG)14acagagac(AG)10	56	2990	3045
scaffold8067_61.5	1	p3	(GCT)5	15	778	792
scaffold8067_61.5	2	p2	(GC)6	12	3555	3566
scaffold8076_43.7	1	p1	(A)11	11	363	373
scaffold8106_59.0	1	p3	(GAT)5	15	1757	1771
scaffold8142_51.1	1	p3	(CGT)5	15	130	144
scaffold8142_51.1	2	p3	(CAG)8	24	5159	5182
scaffold8190_49.0	1	p1	(G)10	10	1188	1197
scaffold8197_60.0	1	p1	(A)10	10	5428	5437
scaffold8197_60.0	2	p2	(CG)6	12	6191	6202
scaffold8238_58.6	1	p3	(ATC)5	15	3021	3035
scaffold8259_22.1	1	p3	(CTC)6	18	291	308
scaffold8259_22.1	2	p1	(C)18	18	959	976
scaffold8259_22.1	3	p2	(CG)7	14	1455	1468
scaffold8259_22.1	4	p3	(GGA)5	15	2232	2246
scaffold8284_36.5	1	p2	(AT)6	12	389	400
scaffold8285_58.7	1	p3	(CGC)6	18	6490	6507
scaffold8321_55.3	1	p3	(CCG)6	18	5434	5451
scaffold8335_33.8	1	p1	(C)10	10	5051	5060
scaffold8337_37.6	1	p3	(GGC)7	21	3771	3791
scaffold8377_58.6	1	p3	(CTT)5	15	4517	4531
scaffold8387_36.8	1	p1	(C)14	14	99	112
scaffold8388_27.8	1	p2	(GA)11	22	418	439
scaffold8388_27.8	2	p2	(GA)11	22	2300	2321
scaffold8397_57.0	1	p2	(TC)6	12	2217	2228
scaffold8398_58.5	1	p3	(GCC)5	15	9768	9782
scaffold8432_41.4	1	p1	(G)11	11	133	143
scaffold8436_35.3	1	p3	(TGC)6	18	333	350
scaffold8436_35.3	2	p3	(GCT)6	18	1132	1149
scaffold8436_35.3	3	p3	(GCC)5	15	2509	2523
scaffold8436_35.3	4	p3	(CGC)5	15	3011	3025
scaffold8436_35.3	5	p3	(CCG)5	15	3697	3711
scaffold8442_35.4	1	p2	(GC)6	12	1650	1661
scaffold8449_57.5	1	p3	(GAC)5	15	7362	7376
scaffold8451_57.4	1	p3	(AAG)5	15	1145	1159
scaffold8456_59.2	1	p2	(TC)8	16	31	46
scaffold8490_58.5	1	p3	(TCC)5	15	3991	4005
scaffold8491_59.0	1	p3	(GGA)11	33	2023	2055
scaffold8516_59.4	1	p2	(CG)6	12	401	412
scaffold8528_64.6	1	p2	(AG)6	12	84	95
scaffold8546_30.9	1	p2	(AT)6	12	1164	1175
scaffold8580_59.7	1	p1	(G)11	11	7086	7096
scaffold8586_59.8	1	p2	(CT)6	12	523	534
scaffold8591_55.4	1	p3	(GAG)5	15	2954	2968
scaffold8601_53.8	1	p3	(CCG)8	24	552	575
scaffold8607_59.9	1	p3	(GAC)5	15	13810	13824
scaffold8609_59.1	1	p2	(GC)6	12	1797	1808
scaffold8609_59.1	2	p2	(GC)6	12	2396	2407
scaffold8610_60.9	1	p2	(GA)6	12	2595	2606
scaffold8616_50.1	1	p4	(CGCA)7	28	396	423
scaffold8617_47.7	1	p4	(CGCA)6	24	359	382
scaffold8671_52.9	1	p3	(CCG)5	15	6560	6574
scaffold8717_49.4	1	p2	(TA)6	12	403	414
scaffold8720_55.7	1	p3	(TCC)5	15	5728	5742
scaffold8721_40.3	1	p1	(A)12	12	661	672
scaffold8760_47.8	1	p1	(C)11	11	790	800
scaffold8775_60.8	1	p1	(C)10	10	6946	6955
scaffold8802_46.6	1	p3	(CTG)8	24	2259	2282
scaffold8843_42.0	1	p2	(CG)7	14	2411	2424
scaffold8844_56.5	1	p3	(CGA)6	18	4899	4916
scaffold8846_59.0	1	p2	(TC)6	12	11299	11310
scaffold8860_55.9	1	p2	(GC)6	12	10055	10066
scaffold8930_54.4	1	c	(CGA)5tgacgacgacgacaacgacgacgacgacaacgacgacaacgacgaca(ACG)6	80	33	112
scaffold8932_56.8	1	p3	(GCG)7	21	3103	3123
scaffold8952_29.1	1	p1	(G)16	16	4185	4200
scaffold8959_57.9	1	p3	(GCA)6	18	347	364
scaffold8960_34.6	1	p3	(GAA)5	15	187	201
scaffold8977_54.3	1	p2	(GA)7	14	1861	1874
scaffold8989_56.1	1	p3	(TGC)5	15	5814	5828
scaffold8989_56.1	2	p3	(CGG)6	18	6646	6663
scaffold9019_48.8	1	p3	(GCC)5	15	3380	3394
scaffold9054_62.4	1	p2	(TC)6	12	2699	2710
scaffold9059_56.0	1	p4	(TCTG)5	20	837	856
scaffold9069_59.5	1	p6	(CAAGGA)5	30	1257	1286
scaffold9069_59.5	2	p2	(TG)13	26	8920	8945
scaffold9090_57.1	1	p2	(AG)6	12	1224	1235
scaffold9096_56.8	1	p3	(GCG)5	15	1951	1965
scaffold9100_34.2	1	p2	(TA)6	12	1798	1809
scaffold9112__6.3	1	p6	(CGGGTG)5	30	41	70
scaffold9116_58.7	1	p3	(CGG)5	15	884	898
scaffold9152_32.8	1	p2	(CG)7	14	694	707
scaffold9153_53.4	1	p5	(CACAC)5	25	2324	2348
scaffold9164_59.4	1	p3	(AGG)8	24	1470	1493
scaffold9164_59.4	2	p2	(TA)6	12	14648	14659
scaffold9234_54.9	1	p3	(GTA)5	15	8434	8448
scaffold9238_43.3	1	p4	(CGTC)6	24	561	584
scaffold9238_43.3	2	p4	(CGTC)5	20	753	772
scaffold9238_43.3	3	p2	(GC)6	12	1053	1064
scaffold9276_49.1	1	p3	(TCA)7	21	2488	2508
scaffold9308_53.7	1	p3	(TGC)5	15	2115	2129
scaffold9308_53.7	2	p3	(TGC)5	15	2715	2729
scaffold9323_58.1	1	p3	(GAG)5	15	2777	2791
scaffold9347_59.6	1	c	(AG)7gaga(AG)9	36	8019	8054
scaffold9361_53.5	1	p3	(TGG)5	15	849	863
scaffold9380_56.5	1	p6	(GCGGGG)5	30	1028	1057
scaffold9405_58.7	1	p3	(TCG)5	15	1148	1162
scaffold9410_58.6	1	p3	(CGA)6	18	2231	2248
scaffold9432_12.1	1	c	(GCA)7acagcagcagtactacatgaacctgcagcgccagcagatgctc(CAG)15	109	60	168
scaffold9445_45.4	1	p3	(GCT)5	15	1515	1529
scaffold9448_59.3	1	p2	(GA)8	16	1293	1308
scaffold9510_59.8	1	p3	(GGC)5	15	10418	10432
scaffold9529_58.1	1	p3	(ACC)5	15	963	977
scaffold9537_64.2	1	p3	(GGC)5	15	4597	4611
scaffold9537_64.2	2	p3	(GGC)5	15	5390	5404
scaffold9537_64.2	3	p3	(ATT)5	15	6817	6831
scaffold9556_32.5	1	p1	(C)12	12	309	320
scaffold9569_37.3	1	p1	(G)11	11	441	451
scaffold9577_62.1	1	p1	(C)11	11	5139	5149
scaffold9588_52.9	1	p3	(CCG)5	15	332	346
scaffold9605_62.2	1	p3	(AAG)5	15	476	490
scaffold9630_26.8	1	p1	(C)10	10	83	92
scaffold9661_32.1	1	p2	(TC)10	20	912	931
scaffold9685_63.1	1	c	(CAG)5cccctgcaccgccggcgcgtgtaccaccccgc(CGA)6	65	2471	2535
scaffold9695_44.2	1	p3	(GAC)5	15	2032	2046
scaffold9702_59.5	1	p2	(TC)8	16	206	221
scaffold9703_61.2	1	p2	(TC)8	16	206	221
scaffold9716_36.1	1	p1	(A)12	12	49	60
scaffold9740_44.0	1	p5	(CTTAT)9	45	167	211
scaffold9764_30.7	1	p1	(C)15	15	41	55
scaffold9780_50.1	1	p3	(GGC)6	18	343	360
scaffold9802_42.4	1	p2	(CG)7	14	659	672
scaffold9809_56.0	1	c	(GA)6gtgg(GT)9	34	4383	4416
scaffold9812_56.3	1	p3	(AGG)6	18	299	316
scaffold9831_58.6	1	p3	(GAC)6	18	3299	3316
scaffold9841_60.5	1	p3	(TGG)5	15	160	174
scaffold9865_57.6	1	c	(ACC)6tccgccgccgccattctactcaccgtctg(CGC)5	62	7925	7986
scaffold9873_61.6	1	p6	(CAAGGA)5	30	1257	1286
scaffold9882_35.6	1	p3	(CCA)5	15	788	802
scaffold9886_57.6	1	p1	(G)14	14	415	428
scaffold9906_61.3	1	p1	(G)12	12	812	823
scaffold9914_58.5	1	p2	(TC)9	18	1930	1947
scaffold9929_59.1	1	p3	(GAA)6	18	3302	3319
scaffold9960_56.9	1	p3	(CGC)5	15	3047	3061
scaffold9960_56.9	2	p3	(CCA)5	15	4751	4765
scaffold9963_47.4	1	p1	(G)10	10	381	390
scaffold9973_50.4	1	p1	(T)10	10	467	476
scaffold9995_52.3	1	p3	(GCG)6	18	890	907
scaffold10012_62.1	1	p2	(AG)11	22	352	373
scaffold10012_62.1	2	p5	(AAGAA)6	30	4200	4229
scaffold10017_30.8	1	p3	(GCA)8	24	650	673
scaffold10030_58.4	1	p3	(GCC)5	15	1258	1272
scaffold10032_36.2	1	p3	(TCG)5	15	177	191
scaffold10067_61.0	1	p3	(CTG)5	15	26277	26291
scaffold10120_57.2	1	p3	(TCC)5	15	15155	15169
scaffold10167_57.7	1	p3	(GGT)5	15	3685	3699
scaffold10181_58.5	1	p3	(TCC)12	36	18645	18680
scaffold10181_58.5	2	p3	(TCC)10	30	18843	18872
scaffold10183_36.1	1	p3	(AGG)5	15	11308	11322
scaffold10214_46.8	1	p3	(CGC)5	15	441	455
scaffold10219_42.0	1	p1	(T)11	11	488	498
scaffold10247_60.9	1	p2	(TC)7	14	121	134
scaffold10247_60.9	2	p2	(AG)10	20	966	985
scaffold10272_43.5	1	p5	(ATTCT)5	25	374	398
scaffold10273_58.3	1	p3	(CCG)7	21	2023	2043
scaffold10279_19.4	1	p3	(TCG)5	15	127	141
scaffold10280_41.1	1	p3	(CCA)5	15	537	551
scaffold10315_50.4	1	p2	(CG)6	12	1033	1044
scaffold10367_60.9	1	p2	(CT)6	12	136	147
scaffold10372_58.5	1	p3	(GAG)5	15	15488	15502
scaffold10372_58.5	2	p1	(C)10	10	19397	19406
scaffold10389_57.4	1	p3	(CCG)6	18	316	333
scaffold10390_62.2	1	p3	(CCG)6	18	316	333
scaffold10391_51.8	1	p2	(CG)6	12	1305	1316
scaffold10391_51.8	2	p3	(CTG)5	15	2732	2746
scaffold10393_60.8	1	p3	(TCC)5	15	5207	5221
scaffold10393_60.8	2	p3	(ACG)13	39	6368	6406
scaffold10479_28.3	1	p2	(GC)6	12	1661	1672
scaffold10492_51.5	1	p1	(G)10	10	2785	2794
scaffold10533_42.5	1	p3	(TGA)6	18	467	484
scaffold10555__7.8	1	p2	(CG)7	14	823	836
scaffold10563_62.5	1	p2	(TC)7	14	425	438
scaffold10598_62.1	1	p3	(CCT)14	42	14529	14570
scaffold10605_35.9	1	p3	(TGG)5	15	181	195
scaffold10619_56.0	1	p2	(TA)6	12	3652	3663
scaffold10678_33.6	1	p3	(TCG)12	36	1	36
scaffold10722_33.1	1	p3	(CCA)5	15	308	322
scaffold10776_43.2	1	p3	(GCG)9	27	3119	3145
scaffold10780_56.6	1	c	(CCG)7ccagcaccgccaatagagcctccgccaccaccacctt(CAC)6cat(CAC)7	100	1	100
scaffold10782_58.6	1	p2	(TC)6	12	10012	10023
scaffold10810_51.9	1	p2	(GC)7	14	415	428
scaffold10828_55.3	1	p2	(TC)16	32	1915	1946
scaffold10872_25.3	1	p2	(TC)7	14	569	582
scaffold10937_57.3	1	p2	(TG)6	12	290	301
scaffold10987_36.6	1	p2	(CG)6	12	1347	1358
scaffold10995_57.0	1	p2	(TA)6	12	8879	8890
scaffold10995_57.0	2	p2	(TA)6	12	9467	9478
scaffold11003_48.0	1	p1	(C)11	11	351	361
scaffold11031_26.7	1	p1	(G)20	20	200	219
scaffold11075_47.6	1	p2	(GA)9	18	444	461
scaffold11078_57.0	1	p2	(CT)6	12	6714	6725
scaffold11082_58.7	1	p3	(GTC)5	15	6294	6308
scaffold11095_36.4	1	c	(GC)6cacagcctgcccagcggagagtggcannnnnnnnnnnnnnnnnnnnnnnnnnnnnnnnnnnnncggtggcagt(GGC)7	106	626	731
scaffold11095_36.4	2	p3	(GGC)7	21	898	918
scaffold11095_36.4	3	p3	(GAG)5	15	1653	1667
scaffold11106_43.5	1	p3	(CAG)5	15	3859	3873
scaffold11203_60.0	1	p2	(GA)7	14	551	564
scaffold11223_18.9	1	p3	(GCG)5	15	515	529
scaffold11273_53.2	1	p2	(TC)6	12	34	45
scaffold11286_59.9	1	p3	(ATG)6	18	3637	3654
scaffold11300_60.3	1	p3	(CAC)6	18	7383	7400
scaffold11316_54.0	1	p4	(TCAA)7	28	136	163
scaffold11328_41.5	1	p2	(AT)7	14	7518	7531
scaffold11409_47.5	1	p2	(CG)6	12	2218	2229
scaffold11420_44.2	1	p1	(T)12	12	1186	1197
scaffold11442_36.0	1	p3	(CGG)7	21	139	159
scaffold11442_36.0	2	p2	(GC)6	12	609	620
scaffold11456_63.0	1	c	(GGC)5gatggcaacagcggcggcatctttagc(GTT)5	57	2497	2553
scaffold11461_39.4	1	p3	(CGG)7	21	139	159
scaffold11461_39.4	2	p2	(GC)6	12	591	602
scaffold11464_33.1	1	p3	(CGA)6	18	2073	2090
scaffold11466_43.5	1	p1	(G)13	13	321	333
scaffold11468_15.9	1	p3	(CGT)6	18	208	225
scaffold11490_43.2	1	p2	(GC)6	12	935	946
scaffold11498_37.5	1	p2	(TC)22	44	911	954
scaffold11527_54.7	1	p2	(GC)7	14	1141	1154
scaffold11544_59.0	1	p3	(GTG)5	15	3114	3128
scaffold11571_55.6	1	p3	(GGC)5	15	412	426
scaffold11593_40.4	1	p2	(AT)6	12	2759	2770
scaffold11595_62.7	1	p3	(GGC)5	15	197	211
scaffold11595_62.7	2	p2	(GC)7	14	426	439
scaffold11608_44.6	1	p3	(CGT)5	15	840	854
scaffold11609_55.1	1	p3	(TCG)5	15	297	311
scaffold11613_53.1	1	p3	(GTC)5	15	1177	1191
scaffold11619_37.1	1	p2	(AC)6	12	546	557
scaffold11621_42.3	1	p3	(CTC)7	21	626	646
scaffold11632_55.6	1	p3	(TGG)5	15	327	341
scaffold11694_52.2	1	p3	(CTC)7	21	636	656
scaffold11737_56.8	1	p2	(GC)7	14	1181	1194
scaffold11747_39.0	1	p2	(GC)7	14	7066	7079
scaffold11769_58.3	1	p2	(GA)6	12	20137	20148
scaffold11779_48.4	1	p3	(GAC)5	15	223	237
scaffold11779_48.4	2	p2	(GC)6	12	959	970
scaffold11818_60.3	1	p2	(AT)8	16	697	712
scaffold11839_59.2	1	p1	(A)10	10	7805	7814
scaffold11912_44.0	1	p2	(GA)9	18	224	241
scaffold11964_34.3	1	p3	(CGT)5	15	1388	1402
scaffold11976_37.6	1	p2	(TC)6	12	37	48
scaffold12085_47.4	1	p3	(GGC)5	15	114	128
scaffold12094_63.2	1	p2	(TC)7	14	198	211
scaffold12098_41.7	1	p1	(C)11	11	2702	2712
scaffold12137_43.6	1	p2	(TC)7	14	31	44
scaffold12151_50.7	1	p3	(GGA)5	15	553	567
scaffold12157_58.8	1	p2	(TC)10	20	28	47
scaffold12175_35.7	1	p1	(C)13	13	1147	1159
scaffold12201_46.5	1	p3	(GCG)5	15	28	42
scaffold12211_33.6	1	p2	(GA)8	16	3032	3047
scaffold12230_45.1	1	p3	(AGA)7	21	553	573
scaffold12234_59.6	1	p2	(CA)12	24	14705	14728
scaffold12262_50.6	1	p2	(CA)8	16	784	799
scaffold12264_38.1	1	p2	(AT)6	12	879	890
scaffold12271_41.8	1	p2	(TA)6	12	1327	1338
scaffold12305_59.5	1	p2	(TA)6	12	10770	10781
scaffold12319_45.0	1	p1	(A)10	10	1	10
scaffold12334_60.8	1	p2	(GA)7	14	210	223
scaffold12359_45.6	1	p3	(CGC)5	15	34	48
scaffold12422_12.8	1	p3	(GCG)7	21	891	911
scaffold12436_60.6	1	p2	(TC)6	12	1749	1760
scaffold12440_34.7	1	p2	(GT)11	22	7716	7737
scaffold12445_56.5	1	p2	(AG)8	16	1248	1263
scaffold12480_35.0	1	p3	(CCG)5	15	51	65
scaffold12489_38.4	1	p2	(CT)7	14	1021	1034
scaffold12529_31.6	1	p2	(TA)19	38	503	540
scaffold12529_31.6	2	p1	(G)13	13	7472	7484
scaffold12539_32.9	1	p1	(C)11	11	270	280
scaffold12566_47.7	1	p3	(TCG)9	27	135	161
scaffold12582_62.6	1	p2	(CA)6	12	630	641
scaffold12605_37.0	1	p3	(CCA)7	21	116	136
scaffold12607_44.3	1	p1	(C)15	15	1194	1208
scaffold12626_40.9	1	p3	(GGC)6	18	927	944
scaffold12641_53.0	1	p3	(GGC)8	24	1331	1354
scaffold12641_53.0	2	p6	(GGCTCG)5	30	1751	1780
scaffold12650_44.7	1	p3	(CCA)6	18	116	133
scaffold12816_27.3	1	p1	(C)11	11	606	616
scaffold12827_42.0	1	p2	(CG)8	16	866	881
scaffold12843_43.4	1	p2	(CT)6	12	1092	1103
scaffold12876_53.6	1	p2	(GC)6	12	1092	1103
scaffold12893_36.7	1	p2	(TC)8	16	645	660
scaffold12923_55.7	1	p3	(CGA)6	18	1089	1106
scaffold12933_12.2	1	p3	(CGC)9	27	633	659
scaffold13031_50.6	1	p2	(AG)6	12	1154	1165
scaffold13065_36.3	1	p2	(GT)6	12	3679	3690
scaffold13203_46.4	1	p1	(A)10	10	595	604
scaffold13224_62.3	1	p5	(AGTTC)5	25	188	212
scaffold13269_46.9	1	p2	(AG)6	12	1152	1163
scaffold13290_47.8	1	p2	(CT)6	12	124	135
scaffold13291_39.5	1	p1	(G)11	11	40	50
scaffold13362_32.1	1	p3	(GAC)5	15	3332	3346
scaffold13373_37.0	1	p3	(CAG)9	27	532	558
scaffold13404_34.0	1	p3	(GGC)6	18	77	94
scaffold13404_34.0	2	c	(CT)7ttctgtctctgtctctctgtctctctgtctgtctctgtctc(TCTCTG)7tctctnnnnnnnnnnnnnnnnnnnnnnnnnnnnn(CT)7	145	552	696
scaffold13417_39.7	1	p2	(GC)6	12	1418	1429
scaffold13478_59.5	1	p1	(A)12	12	51	62
scaffold13485_59.5	1	p1	(A)12	12	3186	3197
C1037115_38.0	1	p2	(AG)7	14	55	68
C1038903_34.0	1	c	(GTC)5(CTC)5	30	51	80
C1039685_63.0	1	p2	(GA)11	22	1	22
C1040707_36.0	1	c	(AGC)6aga(AGG)5	36	38	73
C1040709_34.0	1	p3	(AGG)5	15	59	73
C1041387_91.0	1	p2	(TA)6	12	51	62
C1041459_23.0	1	p2	(AG)6	12	68	79
C1041463_29.0	1	p6	(CAGGTT)7	42	3	44
C1044153_35.0	1	p3	(CTC)5	15	87	101
C1045065_26.0	1	p3	(GAG)6	18	84	101
C1045449_18.0	1	p6	(CCTTCG)7	42	1	42
C1045491_23.0	1	p2	(TA)12	24	43	66
C1045573_53.0	1	p2	(CT)6	12	1	12
C1045575__8.0	1	p2	(CG)6	12	36	47
C1046789_34.0	1	p2	(TC)6	12	35	46
C1047467_64.0	1	p2	(GC)6	12	55	66
C1047663_37.0	1	p3	(GTC)6	18	28	45
C1048081_63.0	1	p2	(TC)9	18	1	18
C1048301_43.0	1	p3	(CGA)9	27	35	61
C1050689_32.0	1	p6	(GAGGAA)5	30	19	48
C1050967_34.0	1	p2	(AT)6	12	48	59
C1051449_50.0	1	p1	(C)10	10	58	67
C1051749_63.0	1	p3	(GTC)7	21	60	80
C1051775_47.0	1	p3	(TGG)5	15	33	47
C1053819_31.0	1	p3	(TTA)6	18	51	68
C1054079_27.0	1	p3	(TGG)5	15	70	84
C1054483_15.0	1	p1	(G)10	10	62	71
C1055567_33.0	1	p3	(TGG)5	15	63	77
C1055699_29.0	1	p2	(TC)7	14	32	45
C1055761_29.0	1	p3	(GGC)5	15	60	74
C1055861_40.0	1	p2	(TC)6	12	62	73
C1056119_32.0	1	p2	(CT)6	12	59	70
C1057781_22.0	1	p2	(TC)7	14	61	74
C1057801_37.0	1	p3	(TGG)5	15	93	107
C1058949_59.0	1	p1	(C)10	10	101	110
C1059993_16.0	1	p1	(C)11	11	39	49
C1060189_30.0	1	p3	(GCG)5	15	23	37
C1060361_29.0	1	p1	(A)11	11	42	52
C1062527_39.0	1	p1	(T)10	10	62	71
C1063155_27.0	1	p2	(TA)7	14	47	60
C1064959_40.0	1	p2	(CT)6	12	67	78
C1065077_24.0	1	p2	(TC)8	16	11	26
C1065245_63.0	1	p2	(TG)6	12	46	57
C1065605_63.0	1	p2	(TC)7	14	16	29
C1070159_60.0	1	p2	(CT)6	12	72	83
C1070793_27.0	1	p1	(A)14	14	34	47
C1071839_16.0	1	p2	(GT)6	12	53	64
C1071967_22.0	1	p2	(GA)8	16	73	88
C1072111_28.0	1	p2	(TC)7	14	67	80
C1072369_14.0	1	p1	(A)13	13	35	47
C1072399_21.0	1	p1	(C)11	11	40	50
C1073539_73.0	1	p2	(CT)7	14	12	25
C1075611_27.0	1	p3	(GGT)8	24	37	60
C1076289_62.0	1	p2	(GA)7	14	74	87
C1076301_57.0	1	p1	(C)12	12	109	120
C1076601_39.0	1	p2	(AG)7	14	76	89
C1077737_63.0	1	p4	(TAGG)5	20	48	67
C1077821_60.0	1	p2	(AG)10	20	1	20
C1078981_55.0	1	p3	(CCA)5	15	87	101
C1081043_26.0	1	p3	(CCA)5	15	105	119
C1081649_30.0	1	p3	(CGC)5	15	96	110
C1082377_63.0	1	p2	(CT)7	14	82	95
C1082869_62.0	1	p2	(CA)6	12	51	62
C1083811_33.0	1	p2	(TA)8	16	46	61
C1084083_33.0	1	p3	(ACC)5	15	98	112
C1084165_21.0	1	p1	(T)18	18	54	71
C1084823__8.0	1	p6	(CGCCCC)5	30	67	96
C1085655_25.0	1	p2	(GA)6	12	80	91
C1085715_29.0	1	p2	(AG)10	20	28	47
C1085833_63.0	1	p2	(GC)6	12	111	122
C1085965_75.0	1	p3	(CCA)5	15	101	115
C1087163_29.0	1	p1	(T)10	10	41	50
C1087633_36.0	1	p2	(AG)8	16	75	90
C1087919_58.0	1	p3	(TCG)12	36	43	78
C1088617_21.0	1	p1	(C)10	10	41	50
C1089637_61.0	1	p6	(CTGCAC)7	42	77	118
C1091839_43.0	1	p2	(CT)6	12	88	99
C1093427_17.0	1	p1	(T)10	10	83	92
C1093453_56.0	1	p6	(TAAAAT)6	36	85	120
C1093573_32.0	1	p3	(CCA)5	15	2	16
C1093625_28.0	1	c	(CGT)5cctcctcctcttcctcctct(TCC)5	50	44	93
C1095575_12.0	1	p1	(G)10	10	86	95
C1096153_47.0	1	p2	(CA)6	12	66	77
C1096487_23.0	1	p3	(TGC)9	27	19	45
C1096575__9.0	1	p1	(C)13	13	86	98
C1098490__8.0	1	p1	(C)10	10	39	48
C1098946_33.0	1	p3	(CGT)6	18	71	88
C1099706_59.0	1	p2	(TC)10	20	28	47
C1099956_26.0	1	p1	(T)10	10	89	98
C1101000__9.0	1	p1	(C)12	12	79	90
C1101032_31.0	1	p2	(CG)7	14	114	127
C1101606_38.0	1	p3	(ACC)5	15	48	62
C1101704_49.0	1	p6	(TAAAAT)7	42	91	132
C1102336_40.0	1	p3	(TTC)5	15	90	104
C1102842_22.0	1	p2	(GA)6	12	95	106
C1103704_27.0	1	p2	(CG)7	14	116	129
C1105294_13.0	1	p6	(CCTTCG)5	30	50	79
C1105612_37.0	1	p2	(TC)6	12	36	47
C1105680_52.0	1	p3	(TAT)5	15	83	97
C1105982_37.0	1	p2	(GA)8	16	96	111
C1106452_63.0	1	p6	(ATATCA)6	36	85	120
C1107610_43.0	1	p3	(GTC)5	15	123	137
C1108612__5.0	1	p3	(CGA)5	15	62	76
C1108860_30.0	1	p5	(ATAGA)9	45	97	141
C1109484_38.0	1	p2	(CT)6	12	29	40
C1111652_11.0	1	p1	(G)12	12	108	119
C1111832_64.0	1	p3	(AGG)9	27	67	93
C1111960_29.0	1	p2	(AG)7	14	99	112
C1112992_58.0	1	p2	(TC)8	16	31	46
C1113000_21.0	1	p2	(TC)10	20	61	80
C1114736__6.0	1	p1	(C)10	10	99	108
C1115292_63.0	1	p2	(TC)6	12	88	99
C1115828_39.0	1	p3	(ACC)15	45	103	147
C1118272_58.0	1	p2	(CT)6	12	107	118
C1118308_15.0	1	c	(AG)10ac(AG)18	58	66	123
C1118910_62.0	1	p3	(CTT)5	15	81	95
C1120352_35.0	1	p2	(TC)7	14	86	99
C1120372_22.0	1	c	(CCG)5gtgttgtgcctgccgtttgtcgtgtactgctatcttact(GC)6	66	49	114
C1121216_11.0	1	p3	(GGC)6	18	34	51
C1123658_48.0	1	p1	(C)10	10	1	10
C1124056_11.0	1	p6	(TTTAAA)5	30	108	137
C1126352_61.0	1	p6	(CTTCTC)5	30	126	155
C1126562_63.0	1	p2	(TC)10	20	1	20
C1126688_24.0	1	p3	(TCG)5	15	107	121
C1126988_62.0	1	p2	(TC)7	14	115	128
C1127656_25.0	1	p3	(GCA)5	15	56	70
C1129396_43.0	1	p2	(TC)10	20	28	47
C1129940_10.0	1	p2	(GA)6	12	133	144
C1131234_49.0	1	p2	(AT)6	12	114	125
C1133548_48.0	1	p2	(AT)7	14	114	127
C1134420_46.0	1	p2	(TC)6	12	50	61
C1134982_17.0	1	p6	(AATTAA)7	42	1	42
C1136088_44.0	1	p3	(TCG)12	36	127	162
C1136146_55.0	1	p1	(C)10	10	155	164
C1136236_43.0	1	p2	(AT)7	14	48	61
C1137160_36.0	1	p1	(T)12	12	119	130
C1138762_64.0	1	p3	(CCA)5	15	129	143
C1138982_44.0	1	p2	(TC)6	12	121	132
C1140006_61.0	1	p3	(ATT)5	15	137	151
C1140070_17.0	1	p1	(C)13	13	118	130
C1140202_39.0	1	p2	(TC)6	12	35	46
C1140498_10.0	1	p6	(CGGCAA)7	42	36	77
C1141068_41.0	1	p2	(TC)7	14	121	134
C1143062_51.0	1	p2	(AC)6	12	46	57
C1143198_26.0	1	p2	(CG)6	12	128	139
C1143230__4.0	1	p3	(GCC)6	18	5	22
C1143486_44.0	1	p2	(GA)6	12	125	136
C1145230_14.0	1	p1	(C)10	10	45	54
C1146352_49.0	1	p3	(TCG)5	15	122	136
C1146364_61.0	1	p2	(GT)6	12	77	88
C1146514_62.0	1	p2	(CG)6	12	40	51
C1146754_62.0	1	p2	(GA)6	12	128	139
C1149254_52.0	1	p2	(AC)6	12	51	62
C1151952_27.0	1	p1	(C)11	11	129	139
C1153748_82.0	1	p3	(AGC)5	15	100	114
C1155150_35.0	1	p1	(G)11	11	134	144
C1156182_33.0	1	p3	(TGC)8	24	39	62
C1157024_58.0	1	p3	(TGC)6	18	20	37
C1158714_11.0	1	p3	(CCA)6	18	52	69
C1158864_42.0	1	p3	(CGT)6	18	157	174
C1158866_41.0	1	p3	(CGT)6	18	157	174
C1159054_30.0	1	p3	(TCC)5	15	51	65
C1160208_63.0	1	p2	(CG)6	12	63	74
C1160986_28.0	1	p2	(TA)6	12	48	59
C1162120__8.0	1	p2	(GC)6	12	172	183
C1162220_30.0	1	p2	(TC)11	22	1	22
C1162508_53.0	1	p6	(GCGGCA)5	30	127	156
C1162658_28.0	1	c	(GAC)5gagagcgacgacgccgacgagagcgacggccccgag(GAC)5	66	49	114
C1163066_10.0	1	p6	(AAATTT)6	36	15	50
C1163722_36.0	1	p2	(TC)11	22	48	69
C1164386_35.0	1	p5	(TAAGA)5	25	10	34
C1165656_63.0	1	p3	(GCA)5	15	33	47
C1165688_26.0	1	p1	(C)10	10	146	155
C1165988_52.0	1	p3	(CCA)5	15	22	36
C1166656_52.0	1	p2	(TC)8	16	31	46
C1166668_42.0	1	p2	(CT)7	14	161	174
C1167302_47.0	1	p3	(CCA)5	15	105	119
C1167386_14.0	1	p3	(TGC)7	21	118	138
C1168112_22.0	1	p2	(TA)7	14	48	61
C1168226_10.0	1	p1	(T)12	12	92	103
C1168282_15.0	1	p1	(C)13	13	36	48
C1168894_63.0	1	p2	(AG)7	14	185	198
C1169126_43.0	1	p3	(TGG)5	15	63	77
C1169486_105.0	1	p3	(GAG)5	15	52	66
C1170124_29.0	1	p3	(TGG)5	15	79	93
C1171562_52.0	1	p3	(GAT)5	15	97	111
C1172108_51.0	1	p2	(TC)8	16	32	47
C1172310_18.0	1	p3	(TGC)5	15	37	51
C1172484_36.0	1	p2	(GT)7	14	146	159
C1172896_13.0	1	p1	(C)13	13	128	140
C1173940_59.0	1	p1	(A)13	13	1	13
C1174926_56.0	1	p2	(GA)10	20	180	199
C1177010_63.0	1	p6	(CACGAC)6	36	1	36
C1177732_36.0	1	p2	(CG)7	14	187	200
C1177734_36.0	1	p2	(CG)7	14	187	200
C1177948_54.0	1	p2	(GC)7	14	39	52
C1178334_62.0	1	p2	(AG)6	12	96	107
C1179508_57.0	1	p3	(TAA)5	15	174	188
C1179622_56.0	1	p2	(AG)9	18	46	63
C1179842_39.0	1	p2	(AG)11	22	27	48
C1181090_39.0	1	p2	(AG)10	20	27	46
C1181836_57.0	1	p3	(CCA)5	15	31	45
C1181838_58.0	1	p3	(CCA)6	18	31	48
C1182316_37.0	1	c	(TGT)5(TGC)11	48	55	102
C1182828_35.0	1	p2	(TC)6	12	158	169
C1182852_62.0	1	p3	(CGA)6	18	122	139
C1183764_55.0	1	p2	(TC)12	24	28	51
C1183766_34.0	1	p3	(AGG)5	15	5	19
C1183768_54.0	1	p3	(CAG)5	15	82	96
C1184206_46.0	1	p3	(CCG)5	15	77	91
C1184254_32.0	1	c	(TGT)5tgctgctgctgctgttgctgttgttgt(TGC)5	57	55	111
C1184558_41.0	1	p4	(CACC)6	24	155	178
C1184796_25.0	1	p3	(CCT)5	15	175	189
C1185566_63.0	1	p2	(GA)7	14	104	117
C1186160_44.0	1	p2	(GC)7	14	131	144
C1186344_53.0	1	p2	(GC)7	14	81	94
C1188506_39.0	1	p3	(CAC)5	15	145	159
C1188826_51.0	1	p2	(TC)11	22	28	49
C1189526_85.0	1	p3	(TCG)5	15	130	144
C1189580_55.0	1	p2	(AG)9	18	1	18
C1189828_53.0	1	p2	(TC)7	14	31	44
C1189930_58.0	1	p2	(TA)6	12	38	49
C1190766_49.0	1	p2	(CG)6	12	84	95
C1191134_57.0	1	p4	(GAGC)5	20	52	71
C1191202_63.0	1	p2	(CG)6	12	82	93
C1191694_35.0	1	p1	(T)10	10	160	169
C1192778_38.0	1	p2	(CG)6	12	129	140
C1193192_53.0	1	p2	(CT)6	12	127	138
C1194342_53.0	1	p3	(CGT)6	18	1	18
C1194806_49.0	1	p3	(TGG)5	15	215	229
C1195068_27.0	1	p3	(TCC)9	27	182	208
C1195310_53.0	1	p3	(GAC)7	21	27	47
C1195312_55.0	1	p3	(GAC)7	21	27	47
C1195862_59.0	1	p4	(TCAA)7	28	142	169
C1196978_20.0	1	p3	(CGT)5	15	66	80
C1197040_50.0	1	p2	(TC)6	12	35	46
C1197146_44.0	1	p3	(GAC)5	15	161	175
C1197182_32.0	1	p4	(CGTG)5	20	89	108
C1197232_79.0	1	p2	(AG)6	12	55	66
C1197922_26.0	1	p1	(C)11	11	137	147
C1199402_44.0	1	p2	(GA)6	12	200	211
C1199458_53.0	1	c	(GA)6gtcggtcagcgtccgcctacgagctgcgtccctccaacagagataagaggacgtaatccatcgagtgcgagtcac(AG)16	119	127	245
C1199996_56.0	1	p3	(TCG)11	33	215	247
C1200906_24.0	1	p2	(TC)6	12	35	46
C1201416_49.0	1	p2	(CG)6	12	68	79
C1201418_52.0	1	p2	(CG)6	12	68	79
C1201634_60.0	1	p2	(GA)11	22	230	251
C1202236_44.0	1	p3	(CCA)5	15	9	23
C1202440_42.0	1	p1	(A)10	10	71	80
C1202736_61.0	1	p4	(GTGC)5	20	234	253
C1203794_49.0	1	p3	(GAT)5	15	98	112
C1203936_51.0	1	p2	(TC)7	14	31	44
C1204872_56.0	1	p3	(GGC)5	15	133	147
C1206552_61.0	1	p3	(CGA)5	15	201	215
C1207754_34.0	1	p1	(G)10	10	40	49
C1207868_35.0	1	p2	(CA)21	42	223	264
C1208056_57.0	1	p1	(C)10	10	257	266
C1208730_19.0	1	p3	(CGT)5	15	183	197
C1209290_62.0	1	p3	(GAG)6	18	66	83
C1209398_64.0	1	p3	(CAA)5	15	136	150
C1209672_54.0	1	p3	(TGC)5	15	212	226
C1210320_14.0	1	p1	(C)11	11	37	47
C1211288_47.0	1	c	(TGC)7(GGC)8	45	27	71
C1212152_35.0	1	p1	(C)11	11	267	277
C1212370_29.0	1	p3	(GCG)5	15	126	140
C1212772_41.0	1	p3	(CCT)8	24	233	256
C1213584_46.0	1	p1	(C)11	11	99	109
C1213720_33.0	1	c	(CA)8cc(CA)21	60	221	280
C1214028_34.0	1	p2	(AG)16	32	1	32
C1214068_41.0	1	p3	(CCT)9	27	233	259
C1214400_45.0	1	c	(TGC)9(GGC)9	54	27	80
C1215002_57.0	1	p3	(CCG)6	18	153	170
C1215070_43.0	1	p3	(TCT)5	15	239	253
C1215072_48.0	1	p3	(CTT)6	18	237	254
C1215320_63.0	1	p3	(CAG)8	24	96	119
C1216026_40.0	1	p4	(CGCA)5	20	52	71
C1216028_32.0	1	p4	(CGCA)5	20	52	71
C1216472_56.0	1	p3	(CCA)5	15	108	122
C1216892_65.0	1	p6	(CTTCTC)5	30	1	30
C1217480_61.0	1	p2	(CT)10	20	1	20
C1217675_40.0	1	p3	(GCG)5	15	28	42
C1218323_46.0	1	p4	(GCAC)5	20	249	268
C1218797_47.0	1	p3	(GTC)6	18	153	170
C1219865_61.0	1	p2	(GT)6	12	240	251
C1220041_19.0	1	p3	(TCC)5	15	234	248
C1220815_35.0	1	p1	(G)12	12	291	302
C1221353_41.0	1	p1	(C)13	13	44	56
C1221355_34.0	1	p1	(G)12	12	293	304
C1221641_42.0	1	p3	(CCT)5	15	85	99
C1221657_52.0	1	p1	(T)11	11	257	267
C1221845_41.0	1	p2	(AT)7	14	188	201
C1221861_34.0	1	p1	(C)10	10	164	173
C1221867_55.0	1	p4	(GTGC)7	28	28	55
C1222549_31.0	1	p3	(CCA)5	15	145	159
C1222585_31.0	1	p1	(C)13	13	49	61
C1222845_59.0	1	p1	(G)10	10	153	162
C1222851_63.0	1	p1	(T)11	11	39	49
C1222919_23.0	1	p3	(CTC)5	15	233	247
C1223249_52.0	1	p3	(CTC)7	21	262	282
C1223457_35.0	1	p3	(GGC)5	15	233	247
C1224839_39.0	1	p6	(TGCGTT)5	30	163	192
C1224985_47.0	1	p3	(CTC)6	18	272	289
C1225145_33.0	1	p2	(GA)6	12	73	84
C1225159_40.0	1	p3	(ATT)5	15	16	30
C1225403_44.0	1	p3	(CAG)5	15	243	257
C1225705_52.0	1	p2	(AG)11	22	272	293
C1225791_41.0	1	p3	(ATT)5	15	16	30
C1226145_61.0	1	p3	(GGC)5	15	264	278
C1226565_21.0	1	p2	(CG)6	12	183	194
C1226715_59.0	1	p2	(AT)6	12	1	12
C1227413_53.0	1	p4	(CGTG)6	24	35	58
C1227447_48.0	1	p2	(AG)6	12	245	256
C1227535_53.0	1	p2	(CT)7	14	220	233
C1228089_43.0	1	p3	(GGC)5	15	164	178
C1228199_44.0	1	p2	(AG)6	12	245	256
C1228993_35.0	1	p2	(AC)6	12	128	139
C1229135_59.0	1	p1	(T)11	11	71	81
C1229307_45.0	1	p3	(CAG)6	18	243	260
C1230153_60.0	1	p3	(GCC)5	15	208	222
C1230527_48.0	1	p2	(AC)6	12	68	79
C1230851_14.0	1	p3	(AGC)7	21	212	232
C1231313_63.0	1	p2	(GC)6	12	330	341
C1232917_57.0	1	p2	(TG)6	12	57	68
C1233111_25.0	1	p3	(CCT)8	24	1	24
C1233395_57.0	1	p2	(GT)7	14	56	69
C1233693_58.0	1	p3	(CAG)5	15	67	81
C1233855_55.0	1	p3	(CGC)6	18	168	185
C1234197_43.0	1	p2	(GA)6	12	167	178
C1234213_41.0	1	p1	(C)10	10	85	94
C1234519_35.0	1	p3	(CGT)5	15	102	116
C1234677_26.0	1	p3	(GCG)5	15	237	251
C1235251_58.0	1	p3	(GAG)5	15	153	167
C1235547_43.0	1	p3	(GCC)5	15	112	126
C1235721_55.0	1	p6	(GTCGTG)5	30	59	88
C1235875_47.0	1	p1	(A)12	12	72	83
C1235927_40.0	1	p3	(CCG)5	15	262	276
C1236291_31.0	1	p3	(CCG)6	18	304	321
C1236657_52.0	1	p3	(CCG)6	18	262	279
C1236873_69.0	1	p2	(TG)6	12	220	231
C1237135_22.0	1	p3	(TGC)7	21	92	112
C1237165_36.0	1	p3	(CAG)6	18	261	278
C1238695_22.0	1	p2	(GC)6	12	337	348
C1239193_63.0	1	p2	(TC)7	14	368	381
C1239779_42.0	1	p3	(CTC)8	24	168	191
C1239825_59.0	1	p2	(CG)7	14	349	362
C1240241_52.0	1	p3	(TCT)5	15	190	204
C1240341_64.0	1	p3	(CGA)6	18	1	18
C1242877_21.0	1	p2	(GC)8	16	32	47
C1242993_62.0	1	p3	(ACC)6	18	121	138
C1243235_44.0	1	p3	(AGA)6	18	199	216
C1243419_60.0	1	p2	(AC)8	16	90	105
C1243419_60.0	2	p3	(TGC)7	21	386	406
C1243991_46.0	1	p3	(ACC)15	45	1	45
C1244013_23.0	1	p3	(CGC)6	18	124	141
C1244827_63.0	1	p3	(CGA)11	33	1	33
C1244857_38.0	1	p2	(TA)6	12	93	104
C1246183_48.0	1	p2	(TA)6	12	93	104
C1246501_46.0	1	p3	(TCG)8	24	374	397
C1246609_53.0	1	p2	(GA)10	20	381	400
C1246819_61.0	1	p2	(AG)7	14	1	14
C1247331_44.0	1	p3	(TCG)6	18	386	403
C1249045_62.0	1	p3	(CAC)5	15	2	16
C1249373_35.0	1	p3	(CGC)5	15	142	156
C1249933_40.0	1	p3	(ACG)15	45	1	45
C1250225_54.0	1	p2	(GA)11	22	410	431
C1250763_46.0	1	p1	(C)12	12	343	354
C1251225_12.0	1	p3	(CTG)8	24	284	307
C1251899_25.0	1	p3	(GCA)6	18	185	202
C1252329_54.0	1	p2	(TC)9	18	1	18
C1252633_50.0	1	p3	(CCA)5	15	422	436
C1252919_62.0	1	p2	(CA)7	14	132	145
C1253129_41.0	1	p3	(GTC)8	24	407	430
C1253243_55.0	1	p3	(CGC)5	15	56	70
C1253745_29.0	1	p3	(CGC)5	15	392	406
C1254411_43.0	1	p2	(AG)10	20	444	463
C1254759_49.0	1	p1	(C)10	10	330	339
C1254885_44.0	1	p1	(C)11	11	485	495
C1254887_60.0	1	p2	(GA)7	14	482	495
C1254999_34.0	1	p3	(CAG)6	18	319	336
C1255047_46.0	1	p2	(TA)6	12	139	150
C1255101_53.0	1	p3	(CGC)5	15	56	70
C1255171_52.0	1	p1	(A)25	25	41	65
C1255253_40.0	1	p3	(GCT)7	21	160	180
C1255541_39.0	1	p3	(GAG)5	15	280	294
C1256267_50.0	1	p2	(AG)6	12	376	387
C1257117_55.0	1	p3	(TCG)6	18	472	489
C1257323_58.0	1	c	(CTG)5gatgatgggagcgtgctggagttgctgcgcctgctgctgag(GCT)5	71	354	424
C1257367_32.0	1	p3	(CGG)8	24	24	47
C1257405_59.0	1	p3	(CGA)5	15	420	434
C1257901_58.0	1	c	(CTG)7gatgatgggagcgtgctggagttgctgcgcctgctgctgag(GCT)5	77	354	430
C1258465_53.0	1	p3	(TCC)7	21	178	198
C1258465_53.0	2	p3	(TCG)8	24	481	504
C1258533_53.0	1	p3	(GAC)5	15	157	171
C1258655_58.0	1	p3	(CAG)5	15	334	348
C1258921_59.0	1	p2	(AT)7	14	54	67
C1259689_64.0	1	p3	(CGC)5	15	1	15
C1259725_42.0	1	p2	(GA)6	12	504	515
C1260509_37.0	1	p2	(CG)6	12	53	64
C1260795_51.0	1	p3	(GCA)6	18	410	427
C1260835_60.0	1	p2	(GA)6	12	178	189
C1260847_44.0	1	p6	(GACCAC)7	42	514	555
C1260943_49.0	1	p3	(CCA)6	18	277	294
C1261835_38.0	1	p4	(GCGT)5	20	132	151
C1261835_38.0	2	p1	(A)10	10	440	449
C1261933_54.0	1	p2	(TC)7	14	65	78
C1261951_45.0	1	c	(TGC)5(AGC)9	42	401	442
C1262121_52.0	1	p2	(TC)6	12	52	63
C1262485_62.0	1	p3	(CGA)5	15	312	326
C1263043_40.0	1	p3	(GGC)7	21	77	97
C1263307_33.0	1	p1	(G)10	10	538	547
C1263589_34.0	1	p3	(GGT)5	15	31	45
C1263867_55.0	1	p3	(TCG)6	18	482	499
C1264339_61.0	1	p3	(CAG)5	15	595	609
C1265347_60.0	1	p2	(GA)6	12	600	611
C1265379_62.0	1	p2	(GT)7	14	401	414
C1265531_61.0	1	p3	(CGT)6	18	122	139
C1265601_38.0	1	p2	(AG)6	12	125	136
C1265657_49.0	1	p1	(C)10	10	309	318
C1265689_62.0	1	p3	(AAG)7	21	388	408
C1265871_41.0	1	p3	(GGT)5	15	31	45
C1266277_47.0	1	p3	(TCC)6	18	1	18
C1266491_49.0	1	p1	(A)10	10	589	598
C1267059_57.0	1	p1	(T)10	10	357	366
C1267567_60.0	1	p3	(GCC)8	24	462	485
C1267593_51.0	1	p3	(CTG)6	18	288	305
C1268291_56.0	1	p1	(C)18	18	3	20
C1269141_62.0	1	p3	(CGA)6	18	659	676
C1269185_38.0	1	p2	(CG)7	14	45	58
C1269433_54.0	1	p2	(CT)6	12	39	50
C1269975_43.0	1	p2	(GC)6	12	587	598
C1270021_39.0	1	p2	(GC)8	16	100	115
C1270387_63.0	1	p3	(CCA)6	18	217	234
C1270423_64.0	1	p3	(CGG)6	18	482	499
C1270585_56.0	1	p1	(A)11	11	348	358
C1271159_41.0	1	p2	(AT)6	12	620	631
C1271245_37.0	1	p3	(GGA)5	15	681	695
C1271361_60.0	1	p3	(GAA)5	15	558	572
C1271577_60.0	1	p6	(CCCGAG)5	30	720	749
C1271833_37.0	1	p2	(GA)6	12	140	151
C1272059_62.0	1	p2	(CT)7	14	358	371
C1272147_48.0	1	p2	(CT)6	12	612	623
C1272329_44.0	1	p2	(CA)6	12	440	451
C1272685_29.0	1	p3	(GCG)7	21	44	64
C1272777_59.0	1	p2	(AG)8	16	1	16
C1272897_63.0	1	p6	(TGAACC)5	30	260	289
C1273107_55.0	1	p1	(A)10	10	157	166
C1273111_70.0	1	p2	(CG)6	12	267	278
C1273159_54.0	1	p2	(CG)6	12	698	709
C1273335_26.0	1	p2	(CG)7	14	435	448
C1273347_85.0	1	p3	(ACC)5	15	92	106
C1273543_51.0	1	p3	(ACG)6	18	205	222
C1273631_32.0	1	p2	(CG)6	12	446	457
C1273681_32.0	1	p2	(TA)7	14	485	498
C1274073_54.0	1	p3	(GCA)7	21	519	539
C1274085_45.0	1	p3	(GCA)8	24	517	540
C1274557_60.0	1	p4	(CAGA)8	32	1	32
C1274557_60.0	2	p1	(A)10	10	189	198
C1274587_60.0	1	p2	(GC)6	12	52	63
C1274649_33.0	1	p1	(C)13	13	461	473
C1275283_31.0	1	p2	(CG)6	12	336	347
C1275587_60.0	1	p3	(CTC)6	18	32	49
C1275619_62.0	1	p2	(TC)9	18	269	286
C1276125_44.0	1	p1	(A)10	10	295	304
C1276531_36.0	1	p2	(GC)6	12	99	110
C1277115_61.0	1	p2	(TC)6	12	388	399
C1277151_69.0	1	p3	(CCA)5	15	899	913
C1277719_57.0	1	p5	(TATCT)5	25	911	935
C1277811_22.0	1	p3	(CAG)9	27	13	39
C1277863_59.0	1	p2	(AC)9	18	925	942
C1278071_61.0	1	p1	(G)10	10	174	183
C1278261_65.0	1	p3	(ACG)5	15	231	245
C1279083_30.0	1	p3	(CCA)6	18	506	523
C1279397_58.0	1	p3	(GAA)5	15	992	1006
C1279723_48.0	1	p3	(CAG)11	33	574	606
C1279909_60.0	1	p3	(AGA)6	18	346	363
C1279927_55.0	1	p2	(AC)6	12	186	197
C1280761_68.0	1	p3	(GCG)5	15	821	835
C1280797_62.0	1	p3	(CCT)5	15	333	347
C1281149_62.0	1	p1	(A)10	10	505	514
C1281173_37.0	1	p1	(G)11	11	45	55
C1281461_53.0	1	p2	(CG)7	14	780	793
C1281615_36.0	1	p2	(CT)8	16	481	496
C1281839_55.0	1	p2	(AG)6	12	520	531
C1281893_51.0	1	p1	(G)11	11	694	704
C1282223_59.0	1	p1	(A)10	10	475	484
C1282559_59.0	1	c	(CG)6t(CAG)5	28	1122	1149
C1282929_63.0	1	p2	(CG)8	16	179	194
C1283005_62.0	1	p3	(CGC)5	15	6	20
C1283181_52.0	1	p3	(CGC)5	15	93	107
C1283323_47.0	1	p2	(GA)6	12	591	602
C1283527_62.0	1	p2	(CG)7	14	97	110
C1284207_60.0	1	p3	(TCG)7	21	952	972
C1284921_62.0	1	p2	(CG)6	12	389	400
C1284921_62.0	2	c	(TCTGCG)5tctgca(TCTGCG)6tctgaatctgcatt(TGCGTC)7	128	1225	1352
C1285003_60.0	1	p3	(CGC)5	15	1316	1330
C1285901_60.0	1	p3	(GGC)7	21	1	21
C1286057_37.0	1	p3	(CGA)5	15	791	805
C1286345_58.0	1	p3	(CAG)5	15	374	388
C1286731_61.0	1	p2	(GC)7	14	414	427
C1286921_62.0	1	p3	(TCG)5	15	941	955
C1287627_51.0	1	p2	(TC)7	14	231	244
C1287647_48.0	1	p5	(TCACA)5	25	392	416
C1287693_61.0	1	c	(CG)6ctctccgcccgcgtacgcggctttgctcgcctcgaagcactgtcccatctgcgcgtgctcgtcgct(CG)6	90	1087	1176
C1287913_45.0	1	p2	(GC)6	12	72	83
C1287913_45.0	2	p3	(CGC)6	18	1586	1603
C1287929_56.0	1	p2	(CG)8	16	1354	1369
C1288279_62.0	1	c	(GAC)5cgcctcttccg(CGA)5	41	159	199
C1288307_51.0	1	p2	(GC)7	14	44	57
C1288633_46.0	1	p3	(GCA)5	15	1297	1311
C1288739_69.0	1	p2	(GC)6	12	288	299
C1288811_64.0	1	p3	(GAA)5	15	1552	1566
C1288883_37.0	1	p3	(TCC)5	15	367	381
C1289061_41.0	1	p3	(GAC)6	18	486	503
C1289555_64.0	1	p2	(CG)6	12	1285	1296
C1289561_59.0	1	p2	(TA)6	12	1	12
C1289561_59.0	2	p2	(AT)6	12	374	385
C1291467_63.0	1	p2	(AT)11	22	558	579
C1292525_59.0	1	p3	(GAG)6	18	408	425
C1292669_61.0	1	p2	(GT)6	12	1507	1518
C1292791_54.0	1	p3	(TCC)5	15	1301	1315
C1293003_34.0	1	p3	(GGC)5	15	99	113
C1293527_59.0	1	p3	(CGC)7	21	1784	1804
C1294093_35.0	1	c	(CCT)5cgtccgtctct(TCC)5	41	1993	2033
C1295383_33.0	1	p2	(GA)7	14	3328	3341
C1295557_61.0	1	p2	(TC)6	12	36	47
C1295993_58.0	1	p3	(TCC)5	15	3014	3028
C1296861_32.0	1	p2	(GA)7	14	5157	5170
C1296917_60.0	1	p2	(AG)6	12	4982	4993
C1296947_61.0	1	p3	(TCG)5	15	1249	1263
C1297539_60.0	1	p3	(GAC)5	15	4702	4716
C1298165_32.0	1	p2	(GA)6	12	3777	3788

## Sheet: Table S4
	Colony type	GR(PDA)	GR(sawdust)	Media pH	Fruiting	Karyotype
776	2	1.92	0.78	2	1	1
SS1	2	1.99	0.75	2	1	1
SS2	2	1.97	0.87	2	1	1
SS4	2	1.95	0.58	2	1	1
SS5	2	1.97	0.76	2	1	1
SS8	2	1.72	0.63	2	1	1
SS10	2	2.05	0.67	2	1	1
SS12	1	1.68	0.47	1	0	1
SS14	2	1.87	0.73	2	1	1
SS17	2	2.03	0.87	2	1	1
SS18	2	1.87	0.69	2	1	1
SS20	0	0.92	0.26	0	0	0
SS23	2	1.95	0.71	2	1	1
SS25	2	1.97	0.64	2	1	1
SS26	2	1.86	0.75	2	1	1
SS27	2	2.03	0.76	2	1	1
SS28	2	2.01	0.77	2	1	1
SS31	0	1.15	0.25	0	0	0
SS32	2	1.36	0.59	1	1	1
SS37	2	1.7	0.74	2	1	1
SS40	1	2.01	0.57	1	0	1
SS42	2	2.09	0.77	2	1	1
SS46	2	1.9	0.62	2	1	1
SS47	1	1.28	0.65	1	0	1
Assignment： Colony type: 2 represent parent-type strain, 1 represent creeping-type strain,0 represent discolored-type strain Media pH: 2 represent acidic, 1 represent alkalinous, 0 represent neutral Fruting: 1 represent fruiting, 0 represent non-fruiting Karotype: 1 represent heterokaryon, 2 represent homokaryon
